# Supplementary material for: Comparative and systems analyses of Leishmania spp. non-coding RNAs through developmental stages
Source: PLoS Negl Trop Dis. 2025 May 28;19(5):e0013108. doi: 10.1371/journal.pntd.0013108 (PMC12169548; doi:10.1371/journal.pntd.0013108)
Supplement: S1 Table — (XLSX) [file pntd.0013108.s001.xlsx]

## Sheet: S1
Supplementary Table S1. Genome information of Leishmania species, and BUSCO completeness analysis
specie	tritrypDB	NCBI accession	Annotation	scaffolds	genome size (Mb)	protein coding genes	rRNA	snRNA	snoRNA	tRNA	other ncRNAs	BUSCO_eukaryota_odb10	BUSCO_euglenozoa_odb10
LaethiopicaL147	yes	GCA_000444285.2	yes	160	32.17	8722	11	2	3	88	104	C:53.3%[S:51.4%,D:2.0%],F:7.5%,M:39.2%,n:255	C:100.0%[S:100.0%,D:0.0%],F:0.0%,M:0.0%,n:130
LamazonensisMHOMBR71973M2269	yes	-	yes	2627	29.82	7694	9	3	3	68	109	C:53.3%[S:52.2%,D:1.2%],F:7.8%,M:38.8%,n:255	C:100.0%[S:100.0%,D:0.0%],F:0.0%,M:0.0%,n:130
LarabicaLEM1108	yes	GCA_000410695.2	yes	168	31.81	8646	14	2	3	90	109	C:52.9%[S:51.8%,D:1.2%],F:8.2%,M:38.8%,n:255	C:100.0%[S:100.0%,D:0.0%],F:0.0%,M:0.0%,n:130
LbraziliensisMHOMBR75M2903	yes	GCA_000340355.2	yes	745	35.89	9269	14	2	6	88	110	C:54.1%[S:53.3%,D:0.8%],F:7.5%,M:38.4%,n:255	C:100.0%[S:100.0%,D:0.0%],F:0.0%,M:0.0%,n:130
LbraziliensisMHOMBR75M2904	yes	GCF_000002845.2	yes	139	32.63	8176	6	7	34	66	165	C:53.7%[S:52.9%,D:0.8%],F:7.1%,M:39.2%,n:255	C:97.7%[S:97.7%,D:0.0%],F:1.5%,M:0.8%,n:130
LdonovaniPasteur	no	GCA_002243465.1	no	36	33.5	-	-	-	-	-	-	C:53.7%[S:51.4%,D:2.4%],F:7.5%,M:38.8%,n:255	C:100.0%[S:99.2%,D:0.8%],F:0.0%,M:0.0%,n:130
LdonovaniAG83	no	GCA_001989975.1	no	36	32.19	-	-	-	-	-	-	C:52.2%[S:51.4%,D:0.8%],F:7.5%,M:40.4%,n:255	C:99.2%[S:99.2%,D:0.0%],F:0.0%,M:0.8%,n:130
LdonovaniBHU1220	yes	GCA_000470725.1	no	36	32.96	-	-	-	-	-	-	C:53.3%[S:52.5%,D:0.8%],F:7.5%,M:39.2%,n:255	C:100.0%[S:100.0%,D:0.0%],F:0.0%,M:0.0%,n:130
LdonovaniBPK282A1	yes	GCF_000227135.1	yes	36	32.99	7969	11	0	0	64	149	C:53.3%[S:52.5%,D:0.8%],F:7.5%,M:39.2%,n:255	C:100.0%[S:100.0%,D:0.0%],F:0.0%,M:0.0%,n:130
LenriettiiLEM3045	yes	GCA_000410755.2	yes	495	31.33	8731	14	2	0	84	100	C:52.9%[S:52.2%,D:0.8%],F:8.2%,M:38.8%,n:255	C:99.2%[S:99.2%,D:0.0%],F:0.8%,M:0.0%,n:130
LgerbilliLEM452	yes	GCA_000443025.1	yes	142	31.83	8599	11	2	2	86	101	C:54.1%[S:52.2%,D:2.0%],F:6.7%,M:39.2%,n:255	C:100.0%[S:100.0%,D:0.0%],F:0.0%,M:0.0%,n:130
LinfantumTR01	no	GCA_003020905.1	no	36	32.01	-	-	-	-	-	-	C:52.5%[S:51.4%,D:1.2%],F:7.1%,M:40.4%,n:255	C:100.0%[S:100.0%,D:0.0%],F:0.0%,M:0.0%,n:130
LinfantumJPCM5	yes	GCF_000002875.2	yes	36	33.35	8527	36	0	0	90	188	C:53.3%[S:51.4%,D:2.0%],F:7.5%,M:39.2%,n:255	C:100.0%[S:100.0%,D:0.0%],F:0.0%,M:0.0%,n:130
LmajorFriedlin	yes	GCF_000002725.2	yes	36	33.41	8307	63	6	741	83	1059	C:52.9%[S:51.4%,D:1.6%],F:7.5%,M:39.6%,n:255	C:100.0%[S:100.0%,D:0.0%],F:0.0%,M:0.0%,n:130
LmajorLV39c5	yes	GCA_000331345.1	yes	809	32.96	8971	17	2	16	95	130	C:52.5%[S:51.8%,D:0.8%],F:7.5%,M:40.0%,n:255	C:100.0%[S:100.0%,D:0.0%],F:0.0%,M:0.0%,n:130
LmartiniquensisLEM2494	yes	GCA_000409445.2	yes	251	31.36	8483	11	2	2	83	98	C:52.9%[S:52.2%,D:0.8%],F:7.8%,M:39.2%,n:255	C:100.0%[S:99.2%,D:0.8%],F:0.0%,M:0.0%,n:130
LmexicanaMHOMGT2001U1103	yes	GCF_000234665.1	yes	588	32.72	8144	16	0	0	83	763	C:52.9%[S:52.2%,D:0.8%],F:7.1%,M:40.0%,n:255	C:100.0%[S:100.0%,D:0.0%],F:0.0%,M:0.0%,n:130
LorientalisMHOMTH2014LSCM4	yes	GCF_017916335.1	yes	98	34.77	8158	0	0	0	0	0	C:54.1%[S:52.9%,D:1.2%],F:7.1%,M:38.8%,n:255	C:100.0%[S:100.0%,D:0.0%],F:0.0%,M:0.0%,n:130
LpanamensisMHOMCOL81L13	yes	GCA_000340495.1	yes	856	31.88	8665	15	2	6	90	113	C:53.7%[S:52.5%,D:1.2%],F:7.5%,M:38.8%,n:255	C:100.0%[S:100.0%,D:0.0%],F:0.0%,M:0.0%,n:130
LpanamensisMHOMPA94PSC1	yes	GCF_000755165.1	yes	35	31.2	7711	17	5	54	74	152	C:53.3%[S:52.2%,D:1.2%],F:7.8%,M:38.8%,n:255	C:100.0%[S:100.0%,D:0.0%],F:0.0%,M:0.0%,n:130
LperuvianaLEM-1537	no	GCA_001403695.1	yes	37	33.89	-	-	-	-	-	-	C:35.7%[S:34.9%,D:0.8%],F:14.5%,M:49.8%,n:255	C:59.2%[S:59.2%,D:0.0%],F:33.1%,M:7.7%,n:130
LperuvianaPAB-4377	no	GCA_001403675.1	no	37	32.91	-	-	-	-	-	-	C:52.5%[S:51.8%,D:0.8%],F:7.8%,M:39.6%,n:255	C:97.7%[S:97.7%,D:0.0%],F:1.5%,M:0.8%,n:130
LspLD974	no	GCA_000981925.2	no	1100	27.85	-	-	-	-	-	-	C:54.9%[S:53.7%,D:1.2%],F:7.1%,M:38.0%,n:255	C:100.0%[S:100.0%,D:0.0%],F:0.0%,M:0.0%,n:130
LtarentolaeParrotTarII	yes	GCA_009731335.1	yes	1351	32.31	8452	0	0	0	0	0	C:51.8%[S:51.0%,D:0.8%],F:8.6%,M:39.6%,n:255	C:100.0%[S:100.0%,D:0.0%],F:0.0%,M:0.0%,n:130
LtropicaL590	yes	GCA_000410715.1	yes	160	33.58	8824	23	3	3	96	114	C:52.5%[S:51.4%,D:1.2%],F:7.5%,M:40.0%,n:255	C:100.0%[S:98.5%,D:1.5%],F:0.0%,M:0.0%,n:130
LturanicaLEM423	yes	GCA_000441995.1	yes	219	32.05	8608	12	2	4	91	109	C:53.7%[S:51.8%,D:2.0%],F:7.5%,M:38.8%,n:255	C:100.0%[S:100.0%,D:0.0%],F:0.0%,M:0.0%,n:130
	Informacion de anotacion basada en TritrypDB release 66
