# Supplementary material for: Comparative and systems analyses of Leishmania spp. non-coding RNAs through developmental stages
Source: PLoS Negl Trop Dis. 2025 May 28;19(5):e0013108. doi: 10.1371/journal.pntd.0013108 (PMC12169548; doi:10.1371/journal.pntd.0013108)
Supplement: S2 Table — (XLSX) [file pntd.0013108.s002.xlsx]

## Sheet: S2
Supplementary table S2. Publicly available data for Leishamania spp. The information corresponds to that reported directly on NCBI's SRA platform.
Species	Run	spots	bases	spots_with_mates	avgLength	Compressed_size_MB	Experiment	LibraryStrategy	LibrarySelection	LibrarySource	LibraryLayout	Platform	Model	SRAStudy	BioProject
Leishmania braziliensis	SRR7945395	6626386	1798287734	6626386	271	731	SRX4779539	RNA-Seq	RANDOM	TRANSCRIPTOMIC	PAIRED	ILLUMINA	NextSeq 500	SRP162992	PRJNA494068
	SRR7945396	6837323	1855544677	6837323	271	754	SRX4779538	RNA-Seq	RANDOM	TRANSCRIPTOMIC	PAIRED	ILLUMINA	NextSeq 500	SRP162992	PRJNA494068
	SRR7945397	6712451	1821955059	6712451	271	718	SRX4779537	RNA-Seq	RANDOM	TRANSCRIPTOMIC	PAIRED	ILLUMINA	NextSeq 500	SRP162992	PRJNA494068
	SRR7945398	6938189	1881643039	6938189	271	733	SRX4779536	RNA-Seq	RANDOM	TRANSCRIPTOMIC	PAIRED	ILLUMINA	NextSeq 500	SRP162992	PRJNA494068
	SRR7945393	10100711	2648831642	10100711	262	1039	SRX4779541	RNA-Seq	RANDOM	TRANSCRIPTOMIC	PAIRED	ILLUMINA	NextSeq 500	SRP162992	PRJNA494068
	SRR7945394	10459790	2740174565	10459790	261	1062	SRX4779540	RNA-Seq	RANDOM	TRANSCRIPTOMIC	PAIRED	ILLUMINA	NextSeq 500	SRP162992	PRJNA494068
	SRR7945375	10303594	2701678212	10303594	262	1093	SRX4779559	RNA-Seq	RANDOM	TRANSCRIPTOMIC	PAIRED	ILLUMINA	NextSeq 500	SRP162992	PRJNA494068
	SRR7945376	10014562	2626321503	10014562	262	1064	SRX4779558	RNA-Seq	RANDOM	TRANSCRIPTOMIC	PAIRED	ILLUMINA	NextSeq 500	SRP162992	PRJNA494068
	SRR7945377	9509534	2558203440	9509534	269	995	SRX4779557	RNA-Seq	RANDOM	TRANSCRIPTOMIC	PAIRED	ILLUMINA	NextSeq 500	SRP162992	PRJNA494068
	SRR7945378	9187484	2473886600	9187484	269	974	SRX4779556	RNA-Seq	RANDOM	TRANSCRIPTOMIC	PAIRED	ILLUMINA	NextSeq 500	SRP162992	PRJNA494068
	SRR7945379	9357887	2519031413	9357887	269	1022	SRX4779555	RNA-Seq	RANDOM	TRANSCRIPTOMIC	PAIRED	ILLUMINA	NextSeq 500	SRP162992	PRJNA494068
	SRR7945380	9085947	2446393971	9085947	269	994	SRX4779554	RNA-Seq	RANDOM	TRANSCRIPTOMIC	PAIRED	ILLUMINA	NextSeq 500	SRP162992	PRJNA494068
	SRR7945369	9145665	2443742403	9145665	267	988	SRX4779565	RNA-Seq	RANDOM	TRANSCRIPTOMIC	PAIRED	ILLUMINA	NextSeq 500	SRP162992	PRJNA494068
	SRR7945370	8869242	2371093923	8869242	267	960	SRX4779564	RNA-Seq	RANDOM	TRANSCRIPTOMIC	PAIRED	ILLUMINA	NextSeq 500	SRP162992	PRJNA494068
	SRR7945371	9290843	2481098754	9290843	267	961	SRX4779563	RNA-Seq	RANDOM	TRANSCRIPTOMIC	PAIRED	ILLUMINA	NextSeq 500	SRP162992	PRJNA494068
	SRR7945372	8954416	2393898545	8954416	267	938	SRX4779562	RNA-Seq	RANDOM	TRANSCRIPTOMIC	PAIRED	ILLUMINA	NextSeq 500	SRP162992	PRJNA494068
	SRR7945381	10592831	2780601565	10592831	262	1122	SRX4779553	RNA-Seq	RANDOM	TRANSCRIPTOMIC	PAIRED	ILLUMINA	NextSeq 500	SRP162992	PRJNA494068
	SRR7945382	10296423	2703481517	10296423	262	1093	SRX4779552	RNA-Seq	RANDOM	TRANSCRIPTOMIC	PAIRED	ILLUMINA	NextSeq 500	SRP162992	PRJNA494068
	SRR7945367	10741362	2817392384	10741362	262	1089	SRX4779567	RNA-Seq	RANDOM	TRANSCRIPTOMIC	PAIRED	ILLUMINA	NextSeq 500	SRP162992	PRJNA494068
	SRR7945368	10380220	2725246741	10380220	262	1066	SRX4779566	RNA-Seq	RANDOM	TRANSCRIPTOMIC	PAIRED	ILLUMINA	NextSeq 500	SRP162992	PRJNA494068
	SRR7945399	8158921	2129846835	8158921	261	874	SRX4779535	RNA-Seq	RANDOM	TRANSCRIPTOMIC	PAIRED	ILLUMINA	NextSeq 500	SRP162992	PRJNA494068
	SRR7945400	8406131	2193532236	8406131	260	899	SRX4779534	RNA-Seq	RANDOM	TRANSCRIPTOMIC	PAIRED	ILLUMINA	NextSeq 500	SRP162992	PRJNA494068
	SRR7945401	8268045	2158772295	8268045	261	859	SRX4779533	RNA-Seq	RANDOM	TRANSCRIPTOMIC	PAIRED	ILLUMINA	NextSeq 500	SRP162992	PRJNA494068
	SRR7945402	8581938	2237763663	8581938	260	881	SRX4779532	RNA-Seq	RANDOM	TRANSCRIPTOMIC	PAIRED	ILLUMINA	NextSeq 500	SRP162992	PRJNA494068
	SRR7945389	8751636	2259644395	8751636	258	911	SRX4779545	RNA-Seq	RANDOM	TRANSCRIPTOMIC	PAIRED	ILLUMINA	NextSeq 500	SRP162992	PRJNA494068
	SRR7945390	8501584	2195634286	8501584	258	886	SRX4779544	RNA-Seq	RANDOM	TRANSCRIPTOMIC	PAIRED	ILLUMINA	NextSeq 500	SRP162992	PRJNA494068
	SRR7945391	8893525	2294530064	8893525	258	886	SRX4779543	RNA-Seq	RANDOM	TRANSCRIPTOMIC	PAIRED	ILLUMINA	NextSeq 500	SRP162992	PRJNA494068
	SRR7945392	8582519	2216465651	8582519	258	867	SRX4779542	RNA-Seq	RANDOM	TRANSCRIPTOMIC	PAIRED	ILLUMINA	NextSeq 500	SRP162992	PRJNA494068
	SRR7945385	10596194	2740536793	10596194	258	1124	SRX4779549	RNA-Seq	RANDOM	TRANSCRIPTOMIC	PAIRED	ILLUMINA	NextSeq 500	SRP162992	PRJNA494068
	SRR7945386	10345178	2677168615	10345178	258	1099	SRX4779548	RNA-Seq	RANDOM	TRANSCRIPTOMIC	PAIRED	ILLUMINA	NextSeq 500	SRP162992	PRJNA494068
	SRR7945387	10852359	2805281429	10852359	258	1104	SRX4779547	RNA-Seq	RANDOM	TRANSCRIPTOMIC	PAIRED	ILLUMINA	NextSeq 500	SRP162992	PRJNA494068
	SRR7945388	10475982	2711602473	10475982	258	1082	SRX4779546	RNA-Seq	RANDOM	TRANSCRIPTOMIC	PAIRED	ILLUMINA	NextSeq 500	SRP162992	PRJNA494068
	SRR7945373	11379235	3036534927	11379235	266	1225	SRX4779561	RNA-Seq	RANDOM	TRANSCRIPTOMIC	PAIRED	ILLUMINA	NextSeq 500	SRP162992	PRJNA494068
	SRR7945374	11047550	2948474172	11047550	266	1191	SRX4779560	RNA-Seq	RANDOM	TRANSCRIPTOMIC	PAIRED	ILLUMINA	NextSeq 500	SRP162992	PRJNA494068
	SRR7945383	11529376	3074641933	11529376	266	1188	SRX4779551	RNA-Seq	RANDOM	TRANSCRIPTOMIC	PAIRED	ILLUMINA	NextSeq 500	SRP162992	PRJNA494068
	SRR7945384	11151636	2976208680	11151636	266	1163	SRX4779550	RNA-Seq	RANDOM	TRANSCRIPTOMIC	PAIRED	ILLUMINA	NextSeq 500	SRP162992	PRJNA494068
Leishmania major	SRR1460763	51733022	10450070444	51733022	202	6271	SRX625717	RNA-Seq	unspecified	TRANSCRIPTOMIC	PAIRED	ILLUMINA	Illumina HiSeq 1000	SRP043573	PRJNA252769
	SRR1460764	38126845	7701622690	38126845	202	4558	SRX625718	RNA-Seq	unspecified	TRANSCRIPTOMIC	PAIRED	ILLUMINA	Illumina HiSeq 1000	SRP043573	PRJNA252769
	SRR1460765	46659876	9425294952	46659876	202	5582	SRX625719	RNA-Seq	unspecified	TRANSCRIPTOMIC	PAIRED	ILLUMINA	Illumina HiSeq 1000	SRP043573	PRJNA252769
	SRR1460766	23077535	4661662070	23077535	202	2695	SRX625720	RNA-Seq	unspecified	TRANSCRIPTOMIC	PAIRED	ILLUMINA	Illumina HiSeq 1000	SRP043573	PRJNA252769
	SRR1460767	22746436	4594780072	22746436	202	2641	SRX625721	RNA-Seq	unspecified	TRANSCRIPTOMIC	PAIRED	ILLUMINA	Illumina HiSeq 1000	SRP043573	PRJNA252769
	SRR1460768	32252742	6515053884	32252742	202	3880	SRX625722	RNA-Seq	unspecified	TRANSCRIPTOMIC	PAIRED	ILLUMINA	Illumina HiSeq 1000	SRP043573	PRJNA252769
	SRR1460769	35089088	7087995776	35089088	202	4217	SRX625723	RNA-Seq	unspecified	TRANSCRIPTOMIC	PAIRED	ILLUMINA	Illumina HiSeq 1000	SRP043573	PRJNA252769
	SRR1460770	52974441	10700837082	52974441	202	6269	SRX625724	RNA-Seq	unspecified	TRANSCRIPTOMIC	PAIRED	ILLUMINA	Illumina HiSeq 1000	SRP043573	PRJNA252769
	SRR1460771	38580647	7793290694	38580647	202	4538	SRX625725	RNA-Seq	unspecified	TRANSCRIPTOMIC	PAIRED	ILLUMINA	Illumina HiSeq 1000	SRP043573	PRJNA252769
	SRR1460772	42028323	8489721246	42028323	202	4938	SRX625726	RNA-Seq	unspecified	TRANSCRIPTOMIC	PAIRED	ILLUMINA	Illumina HiSeq 1000	SRP043573	PRJNA252769
	SRR1460773	34607826	6990780852	34607826	202	4225	SRX625727	RNA-Seq	unspecified	TRANSCRIPTOMIC	PAIRED	ILLUMINA	Illumina HiSeq 1000	SRP043573	PRJNA252769
	SRR1460774	32097914	6483778628	32097914	202	3928	SRX625728	RNA-Seq	unspecified	TRANSCRIPTOMIC	PAIRED	ILLUMINA	Illumina HiSeq 1000	SRP043573	PRJNA252769
	SRR1460775	30083737	6076914874	30083737	202	3682	SRX625729	RNA-Seq	unspecified	TRANSCRIPTOMIC	PAIRED	ILLUMINA	Illumina HiSeq 1000	SRP043573	PRJNA252769
	SRR2136702	32430154	6550891108	32430154	202	3999	SRX1126058	RNA-Seq	unspecified	TRANSCRIPTOMIC	PAIRED	ILLUMINA	Illumina HiSeq 1500	SRP043573	PRJNA252769
	SRR2136703	39379064	7954570928	39379064	202	4941	SRX1126059	RNA-Seq	unspecified	TRANSCRIPTOMIC	PAIRED	ILLUMINA	Illumina HiSeq 1500	SRP043573	PRJNA252769
	SRR2136708	39368824	7952502448	39368824	202	4887	SRX1126060	RNA-Seq	unspecified	TRANSCRIPTOMIC	PAIRED	ILLUMINA	Illumina HiSeq 1500	SRP043573	PRJNA252769
	SRR2136720	48850854	9867872508	48850854	202	6448	SRX1126062	RNA-Seq	unspecified	TRANSCRIPTOMIC	PAIRED	ILLUMINA	Illumina HiSeq 1500	SRP043573	PRJNA252769
	SRR2136721	51345858	10371863316	51345858	202	5930	SRX1126064	RNA-Seq	unspecified	TRANSCRIPTOMIC	PAIRED	ILLUMINA	Illumina HiSeq 1500	SRP043573	PRJNA252769
	SRR2171252	51345858	10371863316	51345858	202	5930	SRX1126064	RNA-Seq	unspecified	TRANSCRIPTOMIC	PAIRED	ILLUMINA	Illumina HiSeq 1500	SRP043573	PRJNA252769
	SRR2136722	68707344	13878883488	68707344	202	8306	SRX1126065	RNA-Seq	unspecified	TRANSCRIPTOMIC	PAIRED	ILLUMINA	Illumina HiSeq 1500	SRP043573	PRJNA252769
Leishmania donovani	ERR1852713	18002046	2700306900	18002046	150	390	ERX1914691	RNA-Seq	cDNA	TRANSCRIPTOMIC	PAIRED	ILLUMINA	Illumina HiSeq 2500	ERP017437	PRJEB15610
	ERR1852714	19075425	2861313750	19075425	150	374	ERX1914692	RNA-Seq	cDNA	TRANSCRIPTOMIC	PAIRED	ILLUMINA	Illumina HiSeq 2500	ERP017437	PRJEB15610
	ERR1852715	9051081	1357662150	9051081	150	206	ERX1914693	RNA-Seq	cDNA	TRANSCRIPTOMIC	PAIRED	ILLUMINA	Illumina HiSeq 2500	ERP017437	PRJEB15610
	ERR1852716	17697698	2654654700	17697698	150	356	ERX1914694	RNA-Seq	cDNA	TRANSCRIPTOMIC	PAIRED	ILLUMINA	Illumina HiSeq 2500	ERP017437	PRJEB15610
	ERR1852717	15451961	2317794150	15451961	150	308	ERX1914695	RNA-Seq	cDNA	TRANSCRIPTOMIC	PAIRED	ILLUMINA	Illumina HiSeq 2500	ERP017437	PRJEB15610
	ERR1852718	15059948	2258992200	15059948	150	298	ERX1914696	RNA-Seq	cDNA	TRANSCRIPTOMIC	PAIRED	ILLUMINA	Illumina HiSeq 2500	ERP017437	PRJEB15610
	ERR1852719	19910288	2986543200	19910288	150	422	ERX1914697	RNA-Seq	cDNA	TRANSCRIPTOMIC	PAIRED	ILLUMINA	Illumina HiSeq 2500	ERP017437	PRJEB15610
	ERR1852720	8124073	1218610950	8124073	150	206	ERX1914698	RNA-Seq	cDNA	TRANSCRIPTOMIC	PAIRED	ILLUMINA	Illumina HiSeq 2500	ERP017437	PRJEB15610
	ERR1852721	16575165	2486274750	16575165	150	324	ERX1914699	RNA-Seq	cDNA	TRANSCRIPTOMIC	PAIRED	ILLUMINA	Illumina HiSeq 2500	ERP017437	PRJEB15610
	ERR1852722	17395254	2609288100	17395254	150	341	ERX1914700	RNA-Seq	cDNA	TRANSCRIPTOMIC	PAIRED	ILLUMINA	Illumina HiSeq 2500	ERP017437	PRJEB15610
	ERR1852723	9299518	1394927700	9299518	150	214	ERX1914701	RNA-Seq	cDNA	TRANSCRIPTOMIC	PAIRED	ILLUMINA	Illumina HiSeq 2500	ERP017437	PRJEB15610
