# Supplementary material for: Comparative and systems analyses of Leishmania spp. non-coding RNAs through developmental stages
Source: PLoS Negl Trop Dis. 2025 May 28;19(5):e0013108. doi: 10.1371/journal.pntd.0013108 (PMC12169548; doi:10.1371/journal.pntd.0013108)
Supplement: S3 Table — (XLSX) [file pntd.0013108.s003.xlsx]

## Sheet: S3
Supplementary Table S3. Non-coding RNA prediction and GC content compared vs genome sequence
Specie	Accession	Subgenus	Disease type	# Scaffolds	GC% genomic	GC% ncRNAs
Leishmania aethiopica L147 (LaetL147)	GCA_000444285.2	Leishmania	CL	160	58.66	57.8
Leishmania amazonensis M2269 (LamaM2269)		Leishmania	CL	2627	58.4	57.54
Leishmania arabica LEM1108 (LaraLEM118)	GCA_000410695.2	Leishmania	ND	168	58.04	58.86
Leishmania braziliensis M2903 (LbraM2903)	GCA_000340355.2	Viannia	MCL	745	57.15	58.29
Leishmania braziliensis M2904 (LbraM2904)	GCA_000002845.2	Viannia	MCL	139	59.24	57.97
Leishmania donovani AG83 (LdonAG83)	GCA_001989975.1	Leishmania	VL	36	53	58.31
Leishmania donovani BHU1220 (LdonBHU1220)	GCA_000470725.1	Leishmania	VL	36	57.78	57.48
Leishmania donovani BPK282A1 (LdonBPK282A1)	GCA_000227135.2	Leishmania	VL	36	57.83	57.87
Leishmania donovani Pasteur (LdonPasteur)	GCA_002243465.1	Leishmania	VL	37	59	58.9
Leishmania enrietti LEM3045 (LenrLEM3045)	GCA_000410755.2	Mundinia	ND	495	58.87	54.84
Leishmania gerbilli LEM452 (LgerLEM452)	GCA_000443025.1	Leishmania	CL	142	57.91	59.27
Leishmania infantum JPCM5 (LinfJPCM5)	GCA_000002875.2	Leishmania	VL	70	61.14	59.5
Leishmania infantum TR01 (LinfTR01)	GCA_003020905.1	Leishmania	VL	36	60.15	58.22
Leishmania major Friedlin (LmajFriedlin)	GCA_000002725.2	Leishmania	CL	36	60.31	55.09
Leishmania major LV39c5 (LmajLV39c5)	GCA_000331345.1	Leishmania	CL	809	57.13	55.97
Leishmania major SD75 (LmajSD75)	GCA_000250755.2	Leishmania	CL	36	59.97	54.53
Leishmania martiniquensis LEM2494 (LmarLEM2494)	GCA_000409445.2	Mundinia	CL	251	59.39	58.2
Leishmania mexicana U11003 (LmexU1103)	GCA_000234665.4.1	Leishmania	CL	36	61.29	59.8
Leishmania panamensis L13 (LpanL13)	GCA_000755165.1	Viannia	CL	856	54.41	60
Leishmania panamensis PSC1 (LpanPSC1)	GCA_000340495.1	Viannia	CL	35	56.91	59.09
Leishmania peruviana PAB4377 (LperPAB4377)	GCA_001403695.1	Viannia	CL	37	52.29	57.09
Leishmania sp LD974 (LspLD974)	GCA_000981925.2	Unknown	PKDL	1100	54.71	47.78
Leishmania tarentolae ParTarII (LtarParTarII)	GCA_009731335.1	Sauroleishmania	ND	1351	56.27	48.63
Leishmania tropica L590 (LtroL590)	GCA_000410715.1	Leishmania	CL	160	57.1	58.14
Leishmania turanica LEM423 (LturLEM423)	GCA_000441995.1	Leishmania	CL	219	57.93	59.38
CL = cutaneous leishmaniasis MCL = mucocutaneous leishmaniasis VL = visceral leishmaniasis PKDL = Post-kala-azar dermal leishmaniasis (VL) ND = non-reported in humans
