# Supplementary material for: Comparative and systems analyses of Leishmania spp. non-coding RNAs through developmental stages
Source: PLoS Negl Trop Dis. 2025 May 28;19(5):e0013108. doi: 10.1371/journal.pntd.0013108 (PMC12169548; doi:10.1371/journal.pntd.0013108)
Supplement: S4 Table — (XLSX) [file pntd.0013108.s004.xlsx]

## Sheet: S4
Supplementary Table S4. Number of all classes of non-coding RNAs found in the genomes of Leishmania spp
Specie	ncRNA Class
	Cis-reg	gRNA	IRES	lncRNA	miRNA*	rRNA	scaRNA	SL-RNA	snoRNA	snRNA	sRNA	SRP	tRNA	Unclassified
LaetL147	5	1	1	14	622	557	1	0	181	8	19450	1	82	3715
LamaM2269	21	1	0	15	744	262	2	0	78	5	12801	3	164	3223
LaraLEM1108	5	1	1	16	917	608	4	0	136	8	21967	0	242	3660
LbraM2903	27	1	7	29	262	727	2	11	290	8	15373	2	214	3483
LbraM2904	30	0	7	32	191	746	0	25	402	7	14989	2	227	3533
LdonAG83	4	0	2	6	214	270	0	0	118	5	12327	1	154	2862
LdonBHU1220	4	0	2	6	273	315	0	2	265	9	13999	1	200	3197
LdonBPK282A1	4	0	2	6	279	316	0	2	265	9	14192	1	208	3231
LdonPasteur	14	1	2	6	357	341	1	115	1570	12	14893	1	225	3643
LenrLEM3045	6	1	0	1	449	670	1	1	89	8	15050	1	153	2217
LgerLEM452	5	1	1	17	681	605	1	0	187	6	21418	1	210	3972
LinfJPCM5	14	0	1	6	322	290	0	55	1191	8	14245	1	202	3420
LinfTR01	6	0	1	6	340	269	1	9	474	8	13474	1	204	3213
LmajFriedlin	21	0	1	23	768	1169	1	2	1050	8	23567	1	232	3445
LmajLV39c5	8	1	2	24	765	1070	2	2	407	8	22371	2	219	3238
LmajSD75	5	0	2	23	771	1093	2	1	335	6	22815	1	220	3180
LmarLEM2494	2	0	0	0	223	308	0	0	73	7	10662	1	165	3312
LmexU1103	10	2	0	3	314	372	1	32	707	7	15059	1	233	3806
LpanL13	32	1	7	32	235	704	1	2	199	7	13880	2	200	3394
LpanPSC1	26	0	7	30	169	683	1	1	118	8	13133	2	189	3286
LperPAB4377	24	0	6	22	161	698	0	23	265	8	14317	0	209	3385
LspLD974	7	0	0	1	222	180	8	0	86	4	8014	1	179	1861
LtarParTarII	3	81	0	2	594	382	5	0	115	7	18787	1	193	3265
LtroL590	4	1	1	15	660	653	1	0	154	11	20942	1	274	3157
LturLEM423	7	1	1	15	875	1105	3	1	178	8	27843	1	239	4126
miRNA = microRNA-like molecules (annotated for Rfam as miRNA)
