# Supplementary material for: Comparative and systems analyses of Leishmania spp. non-coding RNAs through developmental stages
Source: PLoS Negl Trop Dis. 2025 May 28;19(5):e0013108. doi: 10.1371/journal.pntd.0013108 (PMC12169548; doi:10.1371/journal.pntd.0013108)
Supplement: S5 Table — (XLSX) [file pntd.0013108.s005.xlsx]

## Sheet: S5
Supplementary Table S5. Gene Ontology (GO) enrichment analysis of Biological Processes of Procyclic promastigotes DEG
GO-ID	p-value	corr p-value	x	n	X	N	Description	Genes in test set
GO:0055085	2.2218e-08	1.9551e-06	19	130	186	5800	transmembrane transport	LBRM.14.0960|LBRM.14.0970|LBRM.28.2110|LBRM.11.0960|LBRM.02.0370|LBRM.31.3490|LBRM.10.0840|LBRM.02.0350|LBRM.34.2730|LBRM.31.3480|LBRM.31.0020|LBRM.31.3450|LBRM.29.1610|LBRM.29.0630|LBRM.31.3500|LBRM.05.0490|LBRM.14.0380|LBRM.32.3670|LBRM.32.2050
GO:0006811	9.873e-06	0.00055289	11	69	186	5800	ion transport	LBRM.14.0960|LBRM.28.2110|LBRM.31.3500|LBRM.31.3490|LBRM.20.4120|LBRM.32.3670|LBRM.31.3480|LBRM.01.0770|LBRM.28.3250|LBRM.32.2050|LBRM.31.3450
GO:0006810	3.2561e-05	0.0015429	28	386	186	5800	transport	LBRM.14.0960|LBRM.11.0960|LBRM.31.3480|LBRM.28.3250|LBRM.13.1400|LBRM.31.0020|LBRM.29.1610|LBRM.12.0850|LBRM.31.3500|LBRM.06.0080|LBRM.05.0490|LBRM.14.0380|LBRM.01.0770|LBRM.32.2050|LBRM.14.0970|LBRM.28.2110|LBRM.02.0370|LBRM.31.3490|LBRM.10.0840|LBRM.20.4120|LBRM.02.0350|LBRM.34.2730|LBRM.31.3450|LBRM.29.0630|LBRM.27.1090|LBRM.32.3670|LBRM.27.0480|LBRM.27.2560
GO:0001234	3.5772e-05	0.001574	28	388	186	5800	establishment of localization	LBRM.14.0960|LBRM.11.0960|LBRM.31.3480|LBRM.28.3250|LBRM.13.1400|LBRM.31.0020|LBRM.29.1610|LBRM.12.0850|LBRM.31.3500|LBRM.06.0080|LBRM.05.0490|LBRM.14.0380|LBRM.01.0770|LBRM.32.2050|LBRM.14.0970|LBRM.28.2110|LBRM.02.0370|LBRM.31.3490|LBRM.10.0840|LBRM.20.4120|LBRM.02.0350|LBRM.34.2730|LBRM.31.3450|LBRM.29.0630|LBRM.27.1090|LBRM.32.3670|LBRM.27.0480|LBRM.27.2560
GO:0051179	0.00012799	0.0046377	29	439	186	5800	localization	LBRM.14.0960|LBRM.11.0960|LBRM.31.3480|LBRM.28.3250|LBRM.13.1400|LBRM.31.0020|LBRM.29.1610|LBRM.12.0850|LBRM.31.3500|LBRM.06.0080|LBRM.05.0490|LBRM.14.0380|LBRM.01.0770|LBRM.32.2050|LBRM.35.1830|LBRM.14.0970|LBRM.28.2110|LBRM.02.0370|LBRM.31.3490|LBRM.10.0840|LBRM.20.4120|LBRM.02.0350|LBRM.34.2730|LBRM.31.3450|LBRM.29.0630|LBRM.27.1090|LBRM.32.3670|LBRM.27.0480|LBRM.27.2560
GO:0006812	8.827e-05	0.003625	8	46	186	5800	cation transport	LBRM.14.0960|LBRM.28.2110|LBRM.31.3500|LBRM.31.3490|LBRM.31.3480|LBRM.01.0770|LBRM.32.2050|LBRM.31.3450
GO:0006970	0.00012679	0.0046377	3	4	186	5800	response to osmotic stress	LBRM.10.0840|LBRM.27.2560|LBRM.31.0020
GO:0030001	0.00031335	0.009912	6	30	186	5800	metal ion transport	LBRM.28.2110|LBRM.31.3500|LBRM.31.3490|LBRM.31.3480|LBRM.01.0770|LBRM.31.3450
GO:0015893	0.0010231	0.0274	2	2	186	5800	drug transport	LBRM.10.0840|LBRM.31.0020
GO:0006971	0.0010231	0.0274	2	2	186	5800	hypotonic response	LBRM.10.0840|LBRM.31.0020
GO:0006468	0.0016099	0.039667	15	198	186	5800	protein amino acid phosphorylation	LBRM.32.0870|LBRM.35.2840|LBRM.26.2030|LBRM.29.2640|LBRM.26.2450|LBRM.12.0160|LBRM.26.1980|LBRM.20.5140|LBRM.05.0400|LBRM.19.1740|LBRM.29.0310|LBRM.20.1650|LBRM.29.0250|LBRM.27.2860|LBRM.14.1470
