# Supplementary material for: Comparative and systems analyses of Leishmania spp. non-coding RNAs through developmental stages
Source: PLoS Negl Trop Dis. 2025 May 28;19(5):e0013108. doi: 10.1371/journal.pntd.0013108 (PMC12169548; doi:10.1371/journal.pntd.0013108)
Supplement: S6 Table — (XLSX) [file pntd.0013108.s006.xlsx]

## Sheet: S6
Supplementary Table S6. Gene Ontology (GO) enrichment analysis of Biological Processes of Procyclic promastigotes DEG
GO-ID	p-value	corr p-value	x	n	X	N	Description	Genes in test set
6457	1.2147e-07	2.2675e-05	10	55	119	5800	protein folding	LBRM.25.0790|LBRM.30.0820|LBRM.33.1900|LBRM.27.1370|LBRM.33.0350|LBRM.33.2670|LBRM.33.0340|LBRM.35.2240|LBRM.35.2250|LBRM.33.0330
8284	8.4247e-06	0.00027752	3	3	119	5800	positive regulation of cell proliferation	LBRM.34.2150|LBRM.34.2140|LBRM.34.2160
19722	8.4247e-06	0.00027752	3	3	119	5800	calcium-mediated signaling	LBRM.09.0960|LBRM.09.0970|LBRM.09.0980
34605	8.4247e-06	0.00027752	3	3	119	5800	cellular response to heat	LBRM.13.0270|LBRM.20.2140|LBRM.17.1070
42127	3.3193e-05	0.001013	3	4	119	5800	regulation of cell proliferation	LBRM.34.2150|LBRM.34.2140|LBRM.34.2160
31023	0.00016103	0.0040773	3	6	119	5800	microtubule organizing center organization	LBRM.34.2150|LBRM.34.2140|LBRM.34.2160
48522	0.00041266	0.007656	4	18	119	5800	positive regulation of cellular process	LBRM.34.2150|LBRM.34.2140|LBRM.19.0500|LBRM.34.2160
6952	0.00043749	0.007656	3	8	119	5800	defense response	LBRM.34.2150|LBRM.34.2140|LBRM.34.2160
19932	0.00043749	0.007656	3	8	119	5800	second-messenger-mediated signaling	LBRM.09.0960|LBRM.09.0970|LBRM.09.0980
9145	0.0016184	0.018496	3	12	119	5800	purine nucleoside triphosphate biosynthetic process	LBRM.21.0820|LBRM.32.3200|LBRM.26.0480
