# Supplementary material for: Comparative and systems analyses of Leishmania spp. non-coding RNAs through developmental stages
Source: PLoS Negl Trop Dis. 2025 May 28;19(5):e0013108. doi: 10.1371/journal.pntd.0013108 (PMC12169548; doi:10.1371/journal.pntd.0013108)
Supplement: S7 Table — (XLSX) [file pntd.0013108.s007.xlsx]

## Sheet: S7
Supplementary Table S7. Number of coding genes and ncRNAs per module in different Leishmania parasites
Module	L. braziliensis
	Total	coding	ncRNA
M1	1364	869	495
M2	878	662	216
M3	836	651	185
M4	983	707	276
M5	69	61	8
M6	338	240	98
M7	39	38	1
M8	28	3	25
M9	21	3	19
M0	2706	582	2124
