# Supplementary material for: Comparative and systems analyses of Leishmania spp. non-coding RNAs through developmental stages
Source: PLoS Negl Trop Dis. 2025 May 28;19(5):e0013108. doi: 10.1371/journal.pntd.0013108 (PMC12169548; doi:10.1371/journal.pntd.0013108)
Supplement: S8 Table — (XLSX) [file pntd.0013108.s008.xlsx]

## Sheet: S8
Supplementary Table S8. Biological processes enriched in Module related to Amastigote developmental stage in L. braziliensis
ID	Name	Bgd count	Result count	Result gene list	Fold enrichment	Odds ratio	P-value	Benjamini
GO:0006793	phosphorus metabolic process	416	77	LbrM.02.0540,LbrM.03.0060,LbrM.03.0090,LbrM.03.0680,LbrM.03.0700,LbrM.05.0400,LbrM.05.0700,LbrM.06.0640,LbrM.06.0880,LbrM.07.0170,LbrM.07.0260,LbrM.07.0760,LbrM.07.0840,LbrM.08.0100,LbrM.09.0320,LbrM.12.0160,LbrM.13.0430,LbrM.14.0340,LbrM.14.0870,LbrM.14.1360,LbrM.14.1370,LbrM.14.1600,LbrM.16.0260,LbrM.17.0100,LbrM.17.0370,LbrM.18.1010,LbrM.18.1140,LbrM.19.0260,LbrM.19.1510,LbrM.19.1520,LbrM.19.1…	1.84	2.18	3.87118e-08	2.92661e-05
GO:0006796	phosphate-containing compound metabolic process	409	75	LbrM.02.0540,LbrM.03.0090,LbrM.03.0680,LbrM.03.0700,LbrM.05.0400,LbrM.05.0700,LbrM.06.0640,LbrM.06.0880,LbrM.07.0170,LbrM.07.0260,LbrM.07.0760,LbrM.07.0840,LbrM.08.0100,LbrM.09.0320,LbrM.12.0160,LbrM.14.0340,LbrM.14.0870,LbrM.14.1360,LbrM.14.1370,LbrM.14.1600,LbrM.16.0260,LbrM.17.0100,LbrM.17.0370,LbrM.18.1010,LbrM.18.1140,LbrM.19.0260,LbrM.19.1510,LbrM.19.1520,LbrM.19.1560,LbrM.19.1580,LbrM.19.1…	1.82	2.15	8.93576e-08	3.37772e-05
GO:0046486	glycerolipid metabolic process	49	18	LbrM.14.1370,LbrM.18.1010,LbrM.18.1140,LbrM.19.1510,LbrM.19.1520,LbrM.19.1560,LbrM.19.1580,LbrM.20.1600,LbrM.20.5280,LbrM.24.0340,LbrM.27.0970,LbrM.27.1700,LbrM.29.1540,LbrM.29.2000,LbrM.34.0560,LbrM.34.1390,LbrM.35.1900,LbrM.35.2790,	3.65	5.32	5.10788e-07	0.000128719
GO:0055085	transmembrane transport	166	38	LbrM.01.0210,LbrM.02.0350,LbrM.02.0370,LbrM.04.1010,LbrM.05.0490,LbrM.10.0840,LbrM.11.0960,LbrM.11.1010,LbrM.14.0380,LbrM.14.0960,LbrM.17.1580,LbrM.18.0420,LbrM.22.0950,LbrM.22.1300,LbrM.23.0230,LbrM.23.0920,LbrM.25.0980,LbrM.26.2600,LbrM.27.0580,LbrM.28.2110,LbrM.29.0630,LbrM.29.1600,LbrM.29.1610,LbrM.29.2840,LbrM.30.0850,LbrM.31.0020,LbrM.31.3450,LbrM.31.3480,LbrM.31.3490,LbrM.31.3500,LbrM.32.1…	2.27	2.76	7.43757e-07	0.00014057
GO:0006464	cellular protein modification process	405	71	LbrM.01.0690,LbrM.02.0540,LbrM.03.0680,LbrM.05.0400,LbrM.05.0700,LbrM.06.0520,LbrM.06.0640,LbrM.06.0880,LbrM.07.0170,LbrM.07.0260,LbrM.07.0760,LbrM.08.0100,LbrM.12.0160,LbrM.14.0870,LbrM.14.1600,LbrM.15.1240,LbrM.17.0370,LbrM.18.0960,LbrM.18.1010,LbrM.19.0260,LbrM.19.1510,LbrM.19.1520,LbrM.19.1560,LbrM.19.1580,LbrM.19.1740,LbrM.20.0940,LbrM.20.1580,LbrM.20.1650,LbrM.20.1690,LbrM.20.2050,LbrM.20.5…	1.74	2.02	1.22677e-06	0.000154572
GO:0036211	protein modification process	405	71	LbrM.01.0690,LbrM.02.0540,LbrM.03.0680,LbrM.05.0400,LbrM.05.0700,LbrM.06.0520,LbrM.06.0640,LbrM.06.0880,LbrM.07.0170,LbrM.07.0260,LbrM.07.0760,LbrM.08.0100,LbrM.12.0160,LbrM.14.0870,LbrM.14.1600,LbrM.15.1240,LbrM.17.0370,LbrM.18.0960,LbrM.18.1010,LbrM.19.0260,LbrM.19.1510,LbrM.19.1520,LbrM.19.1560,LbrM.19.1580,LbrM.19.1740,LbrM.20.0940,LbrM.20.1580,LbrM.20.1650,LbrM.20.1690,LbrM.20.2050,LbrM.20.5…	1.74	2.02	1.22677e-06	0.000154572
GO:0006650	glycerophospholipid metabolic process	48	17	LbrM.14.1370,LbrM.18.1010,LbrM.18.1140,LbrM.19.1510,LbrM.19.1520,LbrM.19.1560,LbrM.19.1580,LbrM.20.1600,LbrM.20.5280,LbrM.24.0340,LbrM.27.0970,LbrM.29.1540,LbrM.29.2000,LbrM.34.0560,LbrM.34.1390,LbrM.35.1900,LbrM.35.2790,	3.52	5.01	1.92536e-06	0.000207939
GO:0045017	glycerolipid biosynthetic process	40	15	LbrM.14.1370,LbrM.18.1010,LbrM.18.1140,LbrM.19.1510,LbrM.19.1520,LbrM.19.1560,LbrM.19.1580,LbrM.20.1600,LbrM.20.5280,LbrM.24.0340,LbrM.27.1700,LbrM.29.1540,LbrM.29.2000,LbrM.34.1390,LbrM.35.1900,	3.72	5.47	3.41666e-06	0.000322874
GO:0006644	phospholipid metabolic process	65	19	LbrM.03.0090,LbrM.14.1370,LbrM.18.1010,LbrM.18.1140,LbrM.19.1510,LbrM.19.1520,LbrM.19.1560,LbrM.19.1580,LbrM.20.1600,LbrM.20.5280,LbrM.24.0340,LbrM.27.0970,LbrM.29.1540,LbrM.29.2000,LbrM.34.0560,LbrM.34.1390,LbrM.34.2840,LbrM.35.1900,LbrM.35.2790,	2.9	3.78	1.24004e-05	0.00099182
GO:0046474	glycerophospholipid biosynthetic process	39	14	LbrM.14.1370,LbrM.18.1010,LbrM.18.1140,LbrM.19.1510,LbrM.19.1520,LbrM.19.1560,LbrM.19.1580,LbrM.20.1600,LbrM.20.5280,LbrM.24.0340,LbrM.29.1540,LbrM.29.2000,LbrM.34.1390,LbrM.35.1900,	3.56	5.1	1.31193e-05	0.00099182
GO:0008654	phospholipid biosynthetic process	50	16	LbrM.03.0090,LbrM.14.1370,LbrM.18.1010,LbrM.18.1140,LbrM.19.1510,LbrM.19.1520,LbrM.19.1560,LbrM.19.1580,LbrM.20.1600,LbrM.20.5280,LbrM.24.0340,LbrM.29.1540,LbrM.29.2000,LbrM.34.1390,LbrM.34.2840,LbrM.35.1900,	3.18	4.29	1.71726e-05	0.00118023
GO:0006468	protein phosphorylation	198	38	LbrM.02.0540,LbrM.03.0680,LbrM.05.0400,LbrM.06.0640,LbrM.07.0170,LbrM.07.0260,LbrM.07.0760,LbrM.12.0160,LbrM.14.1600,LbrM.17.0370,LbrM.19.0260,LbrM.19.1740,LbrM.20.0940,LbrM.20.1580,LbrM.20.1650,LbrM.20.1690,LbrM.20.5140,LbrM.21.1010,LbrM.21.2140,LbrM.22.1050,LbrM.23.1950,LbrM.26.1980,LbrM.26.2030,LbrM.26.2370,LbrM.26.2500,LbrM.28.3220,LbrM.29.0250,LbrM.29.0310,LbrM.29.1410,LbrM.29.1990,LbrM.29.2…	1.91	2.2	5.84471e-05	0.00364051
GO:0006470	protein dephosphorylation	29	11	LbrM.05.0700,LbrM.06.0880,LbrM.08.0100,LbrM.14.0870,LbrM.20.1690,LbrM.20.2050,LbrM.25.0230,LbrM.27.1980,LbrM.31.1080,LbrM.32.0720,LbrM.32.1860,	3.77	5.54	6.26013e-05	0.00364051
GO:0006629	lipid metabolic process	158	32	LbrM.03.0090,LbrM.09.1100,LbrM.14.1370,LbrM.14.1510,LbrM.18.0180,LbrM.18.1010,LbrM.18.1140,LbrM.19.1510,LbrM.19.1520,LbrM.19.1560,LbrM.19.1580,LbrM.20.1040,LbrM.20.1600,LbrM.20.5280,LbrM.24.0340,LbrM.25.2380,LbrM.27.0970,LbrM.27.1700,LbrM.28.2610,LbrM.29.1360,LbrM.29.1540,LbrM.29.2000,LbrM.29.2690,LbrM.30.2090,LbrM.31.2750,LbrM.32.3660,LbrM.34.0560,LbrM.34.1390,LbrM.34.2840,LbrM.35.1900,LbrM.35.2…	2.01	2.34	7.74859e-05	0.00418424
GO:0046488	phosphatidylinositol metabolic process	35	12	LbrM.18.1010,LbrM.19.1510,LbrM.19.1520,LbrM.19.1560,LbrM.19.1580,LbrM.20.5280,LbrM.24.0340,LbrM.27.0970,LbrM.29.1540,LbrM.29.2000,LbrM.34.0560,LbrM.35.1900,	3.4	4.73	9.20855e-05	0.00419724
GO:0043412	macromolecule modification	490	75	LbrM.01.0690,LbrM.02.0540,LbrM.03.0680,LbrM.05.0400,LbrM.05.0700,LbrM.06.0520,LbrM.06.0640,LbrM.06.0880,LbrM.07.0170,LbrM.07.0260,LbrM.07.0760,LbrM.08.0100,LbrM.12.0160,LbrM.13.0610,LbrM.14.0040,LbrM.14.0870,LbrM.14.1600,LbrM.15.1240,LbrM.17.0370,LbrM.18.0960,LbrM.18.1010,LbrM.19.0260,LbrM.19.1510,LbrM.19.1520,LbrM.19.1560,LbrM.19.1580,LbrM.19.1740,LbrM.20.0940,LbrM.20.1580,LbrM.20.1650,LbrM.20.1…	1.52	1.7	9.30389e-05	0.00419724
GO:0048583	regulation of response to stimulus	51	15	LbrM.10.0470,LbrM.10.0480,LbrM.10.0520,LbrM.10.0570,LbrM.10.1550,LbrM.10.1610,LbrM.10.1620,LbrM.10.1630,LbrM.10.1640,LbrM.10.1680,LbrM.18.0730,LbrM.20.1650,LbrM.20.3550,LbrM.35.0980,LbrM.35.6620,	2.92	3.79	9.43824e-05	0.00419724
GO:0006661	phosphatidylinositol biosynthetic process	27	10	LbrM.18.1010,LbrM.19.1510,LbrM.19.1520,LbrM.19.1560,LbrM.19.1580,LbrM.20.5280,LbrM.24.0340,LbrM.29.1540,LbrM.29.2000,LbrM.35.1900,	3.68	5.33	0.000171355	0.00719692
GO:0006310	DNA recombination	38	12	LbrM.20.6080,LbrM.24.1330,LbrM.26.2650,LbrM.27.2630,LbrM.28.0010,LbrM.28.2730,LbrM.29.2660,LbrM.30.3200,LbrM.30.3790,LbrM.31.1860,LbrM.34.4850,LbrM.35.0030,	3.14	4.19	0.000225095	0.00865884
GO:0006497	protein lipidation	33	11	LbrM.18.1010,LbrM.19.1510,LbrM.19.1520,LbrM.19.1560,LbrM.19.1580,LbrM.21.2180,LbrM.22.1230,LbrM.24.0340,LbrM.25.1870,LbrM.29.2000,LbrM.35.1900,	3.31	4.53	0.000240523	0.00865884
GO:0042158	lipoprotein biosynthetic process	33	11	LbrM.18.1010,LbrM.19.1510,LbrM.19.1520,LbrM.19.1560,LbrM.19.1580,LbrM.21.2180,LbrM.22.1230,LbrM.24.0340,LbrM.25.1870,LbrM.29.2000,LbrM.35.1900,	3.31	4.53	0.000240523	0.00865884
GO:0015698	inorganic anion transport	11	6	LbrM.01.0210,LbrM.04.1010,LbrM.20.4120,LbrM.28.3250,LbrM.30.0850,LbrM.32.3670,	5.42	10.81	0.000301914	0.0103748
GO:0046467	membrane lipid biosynthetic process	24	9	LbrM.18.1010,LbrM.19.1510,LbrM.19.1520,LbrM.19.1560,LbrM.19.1580,LbrM.24.0340,LbrM.25.2380,LbrM.29.2000,LbrM.35.1900,	3.72	5.42	0.000326885	0.0107446
GO:0009247	glycolipid biosynthetic process	20	8	LbrM.18.1010,LbrM.19.1510,LbrM.19.1520,LbrM.19.1560,LbrM.19.1580,LbrM.24.0340,LbrM.29.2000,LbrM.35.1900,	3.97	6.02	0.00042372	0.0110904
GO:1903509	liposaccharide metabolic process	20	8	LbrM.18.1010,LbrM.19.1510,LbrM.19.1520,LbrM.19.1560,LbrM.19.1580,LbrM.24.0340,LbrM.29.2000,LbrM.35.1900,	3.97	6.02	0.00042372	0.0110904
GO:0006664	glycolipid metabolic process	20	8	LbrM.18.1010,LbrM.19.1510,LbrM.19.1520,LbrM.19.1560,LbrM.19.1580,LbrM.24.0340,LbrM.29.2000,LbrM.35.1900,	3.97	6.02	0.00042372	0.0110904
GO:0006506	GPI anchor biosynthetic process	20	8	LbrM.18.1010,LbrM.19.1510,LbrM.19.1520,LbrM.19.1560,LbrM.19.1580,LbrM.24.0340,LbrM.29.2000,LbrM.35.1900,	3.97	6.02	0.00042372	0.0110904
GO:0006505	GPI anchor metabolic process	20	8	LbrM.18.1010,LbrM.19.1510,LbrM.19.1520,LbrM.19.1560,LbrM.19.1580,LbrM.24.0340,LbrM.29.2000,LbrM.35.1900,	3.97	6.02	0.00042372	0.0110904
GO:0042157	lipoprotein metabolic process	35	11	LbrM.18.1010,LbrM.19.1510,LbrM.19.1520,LbrM.19.1560,LbrM.19.1580,LbrM.21.2180,LbrM.22.1230,LbrM.24.0340,LbrM.25.1870,LbrM.29.2000,LbrM.35.1900,	3.12	4.15	0.000429924	0.0110904
GO:0016310	phosphorylation	225	39	LbrM.02.0540,LbrM.03.0680,LbrM.05.0400,LbrM.06.0640,LbrM.07.0170,LbrM.07.0260,LbrM.07.0760,LbrM.12.0160,LbrM.14.0340,LbrM.14.1600,LbrM.17.0370,LbrM.19.0260,LbrM.19.1740,LbrM.20.0940,LbrM.20.1580,LbrM.20.1650,LbrM.20.1690,LbrM.20.5140,LbrM.21.1010,LbrM.21.2140,LbrM.22.1050,LbrM.23.1950,LbrM.26.1980,LbrM.26.2030,LbrM.26.2370,LbrM.26.2500,LbrM.28.3220,LbrM.29.0250,LbrM.29.0310,LbrM.29.1410,LbrM.29.1…	1.72	1.93	0.000440096	0.0110904
GO:0006643	membrane lipid metabolic process	25	9	LbrM.18.1010,LbrM.19.1510,LbrM.19.1520,LbrM.19.1560,LbrM.19.1580,LbrM.24.0340,LbrM.25.2380,LbrM.29.2000,LbrM.35.1900,	3.57	5.08	0.000465749	0.0113583
GO:0044003	modulation by symbiont of host process	31	10	LbrM.10.0470,LbrM.10.0480,LbrM.10.0520,LbrM.10.0570,LbrM.10.1550,LbrM.10.1610,LbrM.10.1620,LbrM.10.1630,LbrM.10.1640,LbrM.10.1680,	3.2	4.31	0.000620893	0.0119227
GO:0044081	modulation by symbiont of host nitric oxide-mediated signal transduction	31	10	LbrM.10.0470,LbrM.10.0480,LbrM.10.0520,LbrM.10.0570,LbrM.10.1550,LbrM.10.1610,LbrM.10.1620,LbrM.10.1630,LbrM.10.1640,LbrM.10.1680,	3.2	4.31	0.000620893	0.0119227
GO:0044501	modulation of signal transduction in other organism	31	10	LbrM.10.0470,LbrM.10.0480,LbrM.10.0520,LbrM.10.0570,LbrM.10.1550,LbrM.10.1610,LbrM.10.1620,LbrM.10.1630,LbrM.10.1640,LbrM.10.1680,	3.2	4.31	0.000620893	0.0119227
GO:0035821	modulation of process of other organism	31	10	LbrM.10.0470,LbrM.10.0480,LbrM.10.0520,LbrM.10.0570,LbrM.10.1550,LbrM.10.1610,LbrM.10.1620,LbrM.10.1630,LbrM.10.1640,LbrM.10.1680,	3.2	4.31	0.000620893	0.0119227
GO:0052027	modulation by symbiont of host signal transduction pathway	31	10	LbrM.10.0470,LbrM.10.0480,LbrM.10.0520,LbrM.10.0570,LbrM.10.1550,LbrM.10.1610,LbrM.10.1620,LbrM.10.1630,LbrM.10.1640,LbrM.10.1680,	3.2	4.31	0.000620893	0.0119227
GO:0010749	regulation of nitric oxide mediated signal transduction	31	10	LbrM.10.0470,LbrM.10.0480,LbrM.10.0520,LbrM.10.0570,LbrM.10.1550,LbrM.10.1610,LbrM.10.1620,LbrM.10.1630,LbrM.10.1640,LbrM.10.1680,	3.2	4.31	0.000620893	0.0119227
GO:0044068	modulation by symbiont of host cellular process	31	10	LbrM.10.0470,LbrM.10.0480,LbrM.10.0520,LbrM.10.0570,LbrM.10.1550,LbrM.10.1610,LbrM.10.1620,LbrM.10.1630,LbrM.10.1640,LbrM.10.1680,	3.2	4.31	0.000620893	0.0119227
GO:0075130	modulation by symbiont of host protein kinase-mediated signal transduction	31	10	LbrM.10.0470,LbrM.10.0480,LbrM.10.0520,LbrM.10.0570,LbrM.10.1550,LbrM.10.1610,LbrM.10.1620,LbrM.10.1630,LbrM.10.1640,LbrM.10.1680,	3.2	4.31	0.000620893	0.0119227
GO:1902531	regulation of intracellular signal transduction	42	12	LbrM.10.0470,LbrM.10.0480,LbrM.10.0520,LbrM.10.0570,LbrM.10.1550,LbrM.10.1610,LbrM.10.1620,LbrM.10.1630,LbrM.10.1640,LbrM.10.1680,LbrM.35.0980,LbrM.35.6620,	2.84	3.62	0.000630829	0.0119227
GO:0016311	dephosphorylation	43	12	LbrM.05.0700,LbrM.06.0880,LbrM.08.0100,LbrM.14.0870,LbrM.16.0260,LbrM.20.1690,LbrM.20.2050,LbrM.25.0230,LbrM.27.1980,LbrM.31.1080,LbrM.32.0720,LbrM.32.1860,	2.77	3.51	0.000796532	0.0146873
GO:0140527	reciprocal homologous recombination	3	3	LbrM.27.2630,LbrM.29.2660,LbrM.34.4850,	9.93	inf	0.00101702	0.0167146
GO:0035825	homologous recombination	3	3	LbrM.27.2630,LbrM.29.2660,LbrM.34.4850,	9.93	inf	0.00101702	0.0167146
GO:0010506	regulation of autophagy	3	3	LbrM.17.0430,LbrM.19.1890,LbrM.29.2470,	9.93	inf	0.00101702	0.0167146
GO:0007131	reciprocal meiotic recombination	3	3	LbrM.27.2630,LbrM.29.2660,LbrM.34.4850,	9.93	inf	0.00101702	0.0167146
GO:0080134	regulation of response to stress	3	3	LbrM.18.0730,LbrM.20.1650,LbrM.20.3550,	9.93	inf	0.00101702	0.0167146
GO:0006810	transport	437	64	LbrM.01.0210,LbrM.01.0770,LbrM.02.0120,LbrM.02.0180,LbrM.02.0350,LbrM.02.0370,LbrM.04.1010,LbrM.05.0490,LbrM.07.1110,LbrM.09.0480,LbrM.09.0630,LbrM.10.0840,LbrM.11.0960,LbrM.11.1010,LbrM.12.0850,LbrM.13.1370,LbrM.14.0380,LbrM.14.0960,LbrM.17.1580,LbrM.18.0420,LbrM.19.0160,LbrM.19.0750,LbrM.20.2190,LbrM.20.4120,LbrM.20.4180,LbrM.21.2180,LbrM.22.0950,LbrM.22.1230,LbrM.22.1300,LbrM.23.0230,LbrM.23.0…	1.45	1.6	0.00105691	0.0170005
GO:0051234	establishment of localization	439	64	LbrM.01.0210,LbrM.01.0770,LbrM.02.0120,LbrM.02.0180,LbrM.02.0350,LbrM.02.0370,LbrM.04.1010,LbrM.05.0490,LbrM.07.1110,LbrM.09.0480,LbrM.09.0630,LbrM.10.0840,LbrM.11.0960,LbrM.11.1010,LbrM.12.0850,LbrM.13.1370,LbrM.14.0380,LbrM.14.0960,LbrM.17.1580,LbrM.18.0420,LbrM.19.0160,LbrM.19.0750,LbrM.20.2190,LbrM.20.4120,LbrM.20.4180,LbrM.21.2180,LbrM.22.0950,LbrM.22.1230,LbrM.22.1300,LbrM.23.0230,LbrM.23.0…	1.45	1.59	0.00119119	0.0184654
GO:0015074	DNA integration	18	7	LbrM.20.6080,LbrM.26.2650,LbrM.28.0010,LbrM.30.3200,LbrM.30.3790,LbrM.31.1860,LbrM.35.0030,	3.86	5.74	0.00119683	0.0184654
GO:0006811	ion transport	98	20	LbrM.01.0210,LbrM.01.0770,LbrM.04.1010,LbrM.07.1110,LbrM.14.0960,LbrM.18.0420,LbrM.20.4120,LbrM.20.4180,LbrM.23.0920,LbrM.25.0980,LbrM.28.2110,LbrM.28.3250,LbrM.30.0850,LbrM.31.3450,LbrM.31.3480,LbrM.31.3490,LbrM.31.3500,LbrM.32.1010,LbrM.32.2050,LbrM.32.3670,	2.03	2.33	0.00151895	0.0217509
GO:0009966	regulation of signal transduction	46	12	LbrM.10.0470,LbrM.10.0480,LbrM.10.0520,LbrM.10.0570,LbrM.10.1550,LbrM.10.1610,LbrM.10.1620,LbrM.10.1630,LbrM.10.1640,LbrM.10.1680,LbrM.35.0980,LbrM.35.6620,	2.59	3.2	0.00152487	0.0217509
GO:0023051	regulation of signaling	46	12	LbrM.10.0470,LbrM.10.0480,LbrM.10.0520,LbrM.10.0570,LbrM.10.1550,LbrM.10.1610,LbrM.10.1620,LbrM.10.1630,LbrM.10.1640,LbrM.10.1680,LbrM.35.0980,LbrM.35.6620,	2.59	3.2	0.00152487	0.0217509
GO:0010646	regulation of cell communication	46	12	LbrM.10.0470,LbrM.10.0480,LbrM.10.0520,LbrM.10.0570,LbrM.10.1550,LbrM.10.1610,LbrM.10.1620,LbrM.10.1630,LbrM.10.1640,LbrM.10.1680,LbrM.35.0980,LbrM.35.6620,	2.59	3.2	0.00152487	0.0217509
GO:0006071	glycerol metabolic process	10	5	LbrM.10.0420,LbrM.19.1510,LbrM.19.1520,LbrM.19.1560,LbrM.19.1580,	4.96	9	0.00166892	0.0229401
GO:0019400	alditol metabolic process	10	5	LbrM.10.0420,LbrM.19.1510,LbrM.19.1520,LbrM.19.1560,LbrM.19.1580,	4.96	9	0.00166892	0.0229401
GO:0030001	metal ion transport	31	9	LbrM.01.0770,LbrM.20.4180,LbrM.23.0920,LbrM.25.0980,LbrM.28.2110,LbrM.31.3450,LbrM.31.3480,LbrM.31.3490,LbrM.31.3500,	2.88	3.69	0.00264852	0.0357551
GO:0007155	cell adhesion	37	10	LbrM.10.0470,LbrM.10.0480,LbrM.10.0520,LbrM.10.0570,LbrM.10.1550,LbrM.10.1610,LbrM.10.1620,LbrM.10.1630,LbrM.10.1640,LbrM.10.1680,	2.68	3.35	0.00279812	0.036472
GO:0022610	biological adhesion	37	10	LbrM.10.0470,LbrM.10.0480,LbrM.10.0520,LbrM.10.0570,LbrM.10.1550,LbrM.10.1610,LbrM.10.1620,LbrM.10.1630,LbrM.10.1640,LbrM.10.1680,	2.68	3.35	0.00279812	0.036472
GO:0044255	cellular lipid metabolic process	118	22	LbrM.03.0090,LbrM.14.1370,LbrM.18.1010,LbrM.18.1140,LbrM.19.1510,LbrM.19.1520,LbrM.19.1560,LbrM.19.1580,LbrM.20.1600,LbrM.20.5280,LbrM.24.0340,LbrM.25.2380,LbrM.27.0970,LbrM.27.1700,LbrM.28.2610,LbrM.29.1540,LbrM.29.2000,LbrM.34.0560,LbrM.34.1390,LbrM.34.2840,LbrM.35.1900,LbrM.35.2790,	1.85	2.09	0.00304281	0.0389893
GO:0051701	biological process involved in interaction with host	38	10	LbrM.10.0470,LbrM.10.0480,LbrM.10.0520,LbrM.10.0570,LbrM.10.1550,LbrM.10.1610,LbrM.10.1620,LbrM.10.1630,LbrM.10.1640,LbrM.10.1680,	2.61	3.23	0.00346291	0.0422251
GO:0044419	biological process involved in interspecies interaction between organisms	38	10	LbrM.10.0470,LbrM.10.0480,LbrM.10.0520,LbrM.10.0570,LbrM.10.1550,LbrM.10.1610,LbrM.10.1620,LbrM.10.1630,LbrM.10.1640,LbrM.10.1680,	2.61	3.23	0.00346291	0.0422251
GO:0044403	biological process involved in symbiotic interaction	38	10	LbrM.10.0470,LbrM.10.0480,LbrM.10.0520,LbrM.10.0570,LbrM.10.1550,LbrM.10.1610,LbrM.10.1620,LbrM.10.1630,LbrM.10.1640,LbrM.10.1680,	2.61	3.23	0.00346291	0.0422251
GO:0006821	chloride transport	4	3	LbrM.01.0210,LbrM.04.1010,LbrM.32.3670,	7.45	26.92	0.00376221	0.0430944
GO:0061982	meiosis I cell cycle process	4	3	LbrM.27.2630,LbrM.29.2660,LbrM.34.4850,	7.45	26.92	0.00376221	0.0430944
GO:0006970	response to osmotic stress	4	3	LbrM.10.0840,LbrM.27.2560,LbrM.31.0020,	7.45	26.92	0.00376221	0.0430944
GO:0007127	meiosis I	4	3	LbrM.27.2630,LbrM.29.2660,LbrM.34.4850,	7.45	26.92	0.00376221	0.0430944
