# Supplementary material for: Comparative and systems analyses of Leishmania spp. non-coding RNAs through developmental stages
Source: PLoS Negl Trop Dis. 2025 May 28;19(5):e0013108. doi: 10.1371/journal.pntd.0013108 (PMC12169548; doi:10.1371/journal.pntd.0013108)
Supplement: S9 Table — (XLSX) [file pntd.0013108.s009.xlsx]

## Sheet: S9
Supplementary Table S9. Biological processes enriched in Module related to Metacyclic promastigote developmental stage in L. braziliensis
ID	Name	Bgd count	Result count	Result gene list	Fold enrichment	Odds ratio	P-value	Benjamini
GO:1904659	glucose transmembrane transport	3	3	LbrM.35.6480,LbrM.35.6490,LbrM.35.6600,	32.85	inf	2.774e-05	0.00325252
GO:0015749	monosaccharide transmembrane transport	3	3	LbrM.35.6480,LbrM.35.6490,LbrM.35.6600,	32.85	inf	2.774e-05	0.00325252
GO:0034219	carbohydrate transmembrane transport	3	3	LbrM.35.6480,LbrM.35.6490,LbrM.35.6600,	32.85	inf	2.774e-05	0.00325252
GO:0008645	hexose transmembrane transport	3	3	LbrM.35.6480,LbrM.35.6490,LbrM.35.6600,	32.85	inf	2.774e-05	0.00325252
GO:0019319	hexose biosynthetic process	11	4	LbrM.11.0800,LbrM.27.1920,LbrM.27.1950,LbrM.32.1750,	11.95	18.6	0.000231623	0.0207212
GO:0008643	carbohydrate transport	5	3	LbrM.35.6480,LbrM.35.6490,LbrM.35.6600,	19.71	48.58	0.00026509	0.0207212
GO:0046364	monosaccharide biosynthetic process	12	4	LbrM.11.0800,LbrM.27.1920,LbrM.27.1950,LbrM.32.1750,	10.95	16.27	0.000339211	0.022253
GO:0016051	carbohydrate biosynthetic process	14	4	LbrM.11.0800,LbrM.27.1920,LbrM.27.1950,LbrM.32.1750,	9.39	13.01	0.000653915	0.022253
GO:1901606	alpha-amino acid catabolic process	14	4	LbrM.15.1050,LbrM.32.1570,LbrM.32.2880,LbrM.35.2580,	9.39	13.01	0.000653915	0.022253
GO:0009063	cellular amino acid catabolic process	15	4	LbrM.15.1050,LbrM.32.1570,LbrM.32.2880,LbrM.35.2580,	8.76	11.83	0.000870654	0.022253
GO:0050776	regulation of immune response	2	2	LbrM.34.0530,LbrM.34.0540,	32.85	inf	0.00092141	0.022253
GO:0002221	pattern recognition receptor signaling pathway	2	2	LbrM.34.0530,LbrM.34.0540,	32.85	inf	0.00092141	0.022253
GO:0002224	toll-like receptor signaling pathway	2	2	LbrM.34.0530,LbrM.34.0540,	32.85	inf	0.00092141	0.022253
GO:0000098	sulfur amino acid catabolic process	2	2	LbrM.32.2880,LbrM.35.2580,	32.85	inf	0.00092141	0.022253
GO:0015752	D-ribose transmembrane transport	2	2	LbrM.35.6480,LbrM.35.6490,	32.85	inf	0.00092141	0.022253
GO:0002764	immune response-regulating signaling pathway	2	2	LbrM.34.0530,LbrM.34.0540,	32.85	inf	0.00092141	0.022253
GO:0002682	regulation of immune system process	2	2	LbrM.34.0530,LbrM.34.0540,	32.85	inf	0.00092141	0.022253
GO:0015750	pentose transmembrane transport	2	2	LbrM.35.6480,LbrM.35.6490,	32.85	inf	0.00092141	0.022253
GO:0006955	immune response	2	2	LbrM.34.0530,LbrM.34.0540,	32.85	inf	0.00092141	0.022253
GO:0006468	protein phosphorylation	198	15	LbrM.04.1230,LbrM.08.0750,LbrM.10.0620,LbrM.20.5550,LbrM.24.0680,LbrM.25.0510,LbrM.26.0990,LbrM.27.0360,LbrM.28.1830,LbrM.30.0680,LbrM.31.2080,LbrM.32.1450,LbrM.32.3540,LbrM.33.2090,LbrM.34.2270,	2.49	2.76	0.000948955	0.022253
GO:0044281	small molecule metabolic process	288	19	LbrM.08.0540,LbrM.11.0800,LbrM.13.0790,LbrM.14.0470,LbrM.15.0060,LbrM.15.0910,LbrM.15.1050,LbrM.19.1020,LbrM.20.3180,LbrM.26.1570,LbrM.27.1920,LbrM.27.1950,LbrM.30.2300,LbrM.32.1570,LbrM.32.1750,LbrM.32.2880,LbrM.35.2150,LbrM.35.2580,LbrM.35.5900,	2.17	2.4	0.00111157	0.024825
GO:0016310	phosphorylation	225	16	LbrM.04.1230,LbrM.08.0750,LbrM.10.0620,LbrM.11.0800,LbrM.20.5550,LbrM.24.0680,LbrM.25.0510,LbrM.26.0990,LbrM.27.0360,LbrM.28.1830,LbrM.30.0680,LbrM.31.2080,LbrM.32.1450,LbrM.32.3540,LbrM.33.2090,LbrM.34.2270,	2.34	2.58	0.00126912	0.0270554
GO:0016054	organic acid catabolic process	17	4	LbrM.15.1050,LbrM.32.1570,LbrM.32.2880,LbrM.35.2580,	7.73	10	0.00144734	0.0282835
GO:0046395	carboxylic acid catabolic process	17	4	LbrM.15.1050,LbrM.32.1570,LbrM.32.2880,LbrM.35.2580,	7.73	10	0.00144734	0.0282835
GO:0019318	hexose metabolic process	18	4	LbrM.11.0800,LbrM.27.1920,LbrM.27.1950,LbrM.32.1750,	7.3	9.29	0.00181707	0.0340882
GO:0006094	gluconeogenesis	9	3	LbrM.11.0800,LbrM.27.1920,LbrM.27.1950,	10.95	16.18	0.00203431	0.0366958
GO:0044273	sulfur compound catabolic process	3	2	LbrM.32.2880,LbrM.35.2580,	21.9	64.42	0.00270875	0.0415047
GO:0050667	homocysteine metabolic process	3	2	LbrM.14.0470,LbrM.32.2880,	21.9	64.42	0.00270875	0.0415047
GO:0019346	transsulfuration	3	2	LbrM.14.0470,LbrM.32.2880,	21.9	64.42	0.00270875	0.0415047
GO:0009092	homoserine metabolic process	3	2	LbrM.14.0470,LbrM.32.2880,	21.9	64.42	0.00270875	0.0415047
GO:0005996	monosaccharide metabolic process	20	4	LbrM.11.0800,LbrM.27.1920,LbrM.27.1950,LbrM.32.1750,	6.57	8.12	0.00274338	0.0415047
GO:0044282	small molecule catabolic process	34	5	LbrM.15.0910,LbrM.15.1050,LbrM.32.1570,LbrM.32.2880,LbrM.35.2580,	4.83	5.62	0.00335537	0.0491771
