# Supplementary material for: Comparative and systems analyses of Leishmania spp. non-coding RNAs through developmental stages
Source: PLoS Negl Trop Dis. 2025 May 28;19(5):e0013108. doi: 10.1371/journal.pntd.0013108 (PMC12169548; doi:10.1371/journal.pntd.0013108)
Supplement: S10 Table — (XLSX) [file pntd.0013108.s010.xlsx]

## Sheet: S10
Supplementary Table S10. Biological processes enriched in Module related to Procyclic promastigote developmental stage in L. braziliensis
ID	Name	Bgd count	Result count	Result gene list	Fold enrichment	Odds ratio	P-value
GO:0006412	translation	238	129	LbrM.03.0260,LbrM.03.0890,LbrM.04.0520,LbrM.04.0740,LbrM.04.0950,LbrM.06.0390,LbrM.06.0410,LbrM.06.0420,LbrM.06.0580,LbrM.06.0590,LbrM.07.0750,LbrM.10.0070,LbrM.11.0550,LbrM.11.0560,LbrM.11.0760,LbrM.11.0770,LbrM.11.0890,LbrM.11.0990,LbrM.11.1120,LbrM.12.0270,LbrM.13.0380,LbrM.13.0390,LbrM.13.1000,LbrM.13.1530,LbrM.14.0150,LbrM.14.1440,LbrM.15.0210,LbrM.15.0401,LbrM.15.0402,LbrM.15.0990,LbrM.15.1…	4.65	10.82	6.06445e-61
GO:0043043	peptide biosynthetic process	240	129	LbrM.03.0260,LbrM.03.0890,LbrM.04.0520,LbrM.04.0740,LbrM.04.0950,LbrM.06.0390,LbrM.06.0410,LbrM.06.0420,LbrM.06.0580,LbrM.06.0590,LbrM.07.0750,LbrM.10.0070,LbrM.11.0550,LbrM.11.0560,LbrM.11.0760,LbrM.11.0770,LbrM.11.0890,LbrM.11.0990,LbrM.11.1120,LbrM.12.0270,LbrM.13.0380,LbrM.13.0390,LbrM.13.1000,LbrM.13.1530,LbrM.14.0150,LbrM.14.1440,LbrM.15.0210,LbrM.15.0401,LbrM.15.0402,LbrM.15.0990,LbrM.15.1…	4.61	10.62	2.3193e-60
GO:0043604	amide biosynthetic process	246	130	LbrM.03.0260,LbrM.03.0890,LbrM.04.0520,LbrM.04.0740,LbrM.04.0950,LbrM.06.0390,LbrM.06.0410,LbrM.06.0420,LbrM.06.0580,LbrM.06.0590,LbrM.07.0750,LbrM.10.0070,LbrM.11.0550,LbrM.11.0560,LbrM.11.0760,LbrM.11.0770,LbrM.11.0890,LbrM.11.0990,LbrM.11.1120,LbrM.12.0270,LbrM.13.0380,LbrM.13.0390,LbrM.13.1000,LbrM.13.1530,LbrM.14.0150,LbrM.14.1440,LbrM.15.0210,LbrM.15.0401,LbrM.15.0402,LbrM.15.0990,LbrM.15.1…	4.53	10.25	1.13865e-59
GO:0006518	peptide metabolic process	249	129	LbrM.03.0260,LbrM.03.0890,LbrM.04.0520,LbrM.04.0740,LbrM.04.0950,LbrM.06.0390,LbrM.06.0410,LbrM.06.0420,LbrM.06.0580,LbrM.06.0590,LbrM.07.0750,LbrM.10.0070,LbrM.11.0550,LbrM.11.0560,LbrM.11.0760,LbrM.11.0770,LbrM.11.0890,LbrM.11.0990,LbrM.11.1120,LbrM.12.0270,LbrM.13.0380,LbrM.13.0390,LbrM.13.1000,LbrM.13.1530,LbrM.14.0150,LbrM.14.1440,LbrM.15.0210,LbrM.15.0401,LbrM.15.0402,LbrM.15.0990,LbrM.15.1…	4.44	9.81	7.69327e-58
GO:0043603	cellular amide metabolic process	258	131	LbrM.03.0260,LbrM.03.0890,LbrM.04.0520,LbrM.04.0740,LbrM.04.0950,LbrM.06.0390,LbrM.06.0410,LbrM.06.0420,LbrM.06.0580,LbrM.06.0590,LbrM.07.0750,LbrM.10.0070,LbrM.11.0550,LbrM.11.0560,LbrM.11.0760,LbrM.11.0770,LbrM.11.0890,LbrM.11.0990,LbrM.11.1120,LbrM.12.0270,LbrM.13.0380,LbrM.13.0390,LbrM.13.1000,LbrM.13.1530,LbrM.14.0150,LbrM.14.1440,LbrM.15.0210,LbrM.15.0401,LbrM.15.0402,LbrM.15.0990,LbrM.15.1…	4.35	9.43	2.08872e-57
GO:0044271	cellular nitrogen compound biosynthetic process	385	148	LbrM.03.0260,LbrM.03.0890,LbrM.04.0500,LbrM.04.0520,LbrM.04.0740,LbrM.04.0950,LbrM.05.0510,LbrM.05.0520,LbrM.06.0390,LbrM.06.0410,LbrM.06.0420,LbrM.06.0580,LbrM.06.0590,LbrM.07.0750,LbrM.10.0070,LbrM.11.0550,LbrM.11.0560,LbrM.11.0760,LbrM.11.0770,LbrM.11.0890,LbrM.11.0990,LbrM.11.1120,LbrM.12.0270,LbrM.13.0380,LbrM.13.0390,LbrM.13.1000,LbrM.13.1530,LbrM.14.0150,LbrM.14.1440,LbrM.15.0210,LbrM.15.0…	3.3	5.76	8.88055e-46
GO:1901566	organonitrogen compound biosynthetic process	416	148	LbrM.03.0260,LbrM.03.0890,LbrM.04.0500,LbrM.04.0520,LbrM.04.0740,LbrM.04.0950,LbrM.05.0510,LbrM.05.0520,LbrM.06.0350,LbrM.06.0390,LbrM.06.0410,LbrM.06.0420,LbrM.06.0580,LbrM.06.0590,LbrM.07.0750,LbrM.10.0070,LbrM.11.0550,LbrM.11.0560,LbrM.11.0760,LbrM.11.0770,LbrM.11.0890,LbrM.11.0990,LbrM.11.1120,LbrM.12.0270,LbrM.13.0380,LbrM.13.0390,LbrM.13.1000,LbrM.13.1530,LbrM.14.0150,LbrM.14.1440,LbrM.15.0…	3.05	5.07	5.99741e-41
GO:0034645	cellular macromolecule biosynthetic process	399	140	LbrM.03.0260,LbrM.03.0890,LbrM.04.0520,LbrM.04.0740,LbrM.04.0950,LbrM.06.0390,LbrM.06.0410,LbrM.06.0420,LbrM.06.0580,LbrM.06.0590,LbrM.07.0750,LbrM.10.0070,LbrM.11.0550,LbrM.11.0560,LbrM.11.0760,LbrM.11.0770,LbrM.11.0890,LbrM.11.0990,LbrM.11.1120,LbrM.12.0270,LbrM.13.0380,LbrM.13.0390,LbrM.13.1000,LbrM.13.1530,LbrM.14.0150,LbrM.14.1440,LbrM.15.0210,LbrM.15.0401,LbrM.15.0402,LbrM.15.0990,LbrM.15.1…	3.01	4.89	8.25271e-38
GO:0009059	macromolecule biosynthetic process	401	140	LbrM.03.0260,LbrM.03.0890,LbrM.04.0520,LbrM.04.0740,LbrM.04.0950,LbrM.06.0390,LbrM.06.0410,LbrM.06.0420,LbrM.06.0580,LbrM.06.0590,LbrM.07.0750,LbrM.10.0070,LbrM.11.0550,LbrM.11.0560,LbrM.11.0760,LbrM.11.0770,LbrM.11.0890,LbrM.11.0990,LbrM.11.1120,LbrM.12.0270,LbrM.13.0380,LbrM.13.0390,LbrM.13.1000,LbrM.13.1530,LbrM.14.0150,LbrM.14.1440,LbrM.15.0210,LbrM.15.0401,LbrM.15.0402,LbrM.15.0990,LbrM.15.1…	2.99	4.85	1.58515e-37
GO:0010467	gene expression	511	151	LbrM.03.0260,LbrM.03.0890,LbrM.04.0520,LbrM.04.0740,LbrM.04.0950,LbrM.04.1210,LbrM.05.0080,LbrM.06.0390,LbrM.06.0410,LbrM.06.0420,LbrM.06.0580,LbrM.06.0590,LbrM.06.1150,LbrM.07.0750,LbrM.10.0070,LbrM.10.0210,LbrM.11.0550,LbrM.11.0560,LbrM.11.0760,LbrM.11.0770,LbrM.11.0890,LbrM.11.0990,LbrM.11.1120,LbrM.12.0270,LbrM.13.0380,LbrM.13.0390,LbrM.13.1000,LbrM.13.1530,LbrM.14.0150,LbrM.14.1440,LbrM.15.0…	2.53	3.8	5.27064e-31
GO:0044249	cellular biosynthetic process	596	164	LbrM.03.0260,LbrM.03.0890,LbrM.04.0500,LbrM.04.0520,LbrM.04.0740,LbrM.04.0950,LbrM.05.0510,LbrM.05.0520,LbrM.06.0350,LbrM.06.0390,LbrM.06.0410,LbrM.06.0420,LbrM.06.0580,LbrM.06.0590,LbrM.07.0750,LbrM.10.0070,LbrM.11.0550,LbrM.11.0560,LbrM.11.0760,LbrM.11.0770,LbrM.11.0890,LbrM.11.0990,LbrM.11.1120,LbrM.12.0270,LbrM.13.0380,LbrM.13.0390,LbrM.13.1000,LbrM.13.1530,LbrM.14.0150,LbrM.14.0650,LbrM.14.1…	2.36	3.47	9.49002e-30
GO:1901576	organic substance biosynthetic process	612	166	LbrM.03.0260,LbrM.03.0890,LbrM.04.0500,LbrM.04.0520,LbrM.04.0740,LbrM.04.0950,LbrM.05.0510,LbrM.05.0520,LbrM.06.0350,LbrM.06.0390,LbrM.06.0410,LbrM.06.0420,LbrM.06.0580,LbrM.06.0590,LbrM.07.0750,LbrM.10.0070,LbrM.11.0550,LbrM.11.0560,LbrM.11.0760,LbrM.11.0770,LbrM.11.0890,LbrM.11.0990,LbrM.11.1120,LbrM.12.0270,LbrM.13.0380,LbrM.13.0390,LbrM.13.1000,LbrM.13.1530,LbrM.14.0150,LbrM.14.0650,LbrM.14.1…	2.33	3.4	2.51976e-29
GO:0009058	biosynthetic process	631	167	LbrM.03.0260,LbrM.03.0890,LbrM.04.0500,LbrM.04.0520,LbrM.04.0740,LbrM.04.0950,LbrM.05.0510,LbrM.05.0520,LbrM.06.0350,LbrM.06.0390,LbrM.06.0410,LbrM.06.0420,LbrM.06.0580,LbrM.06.0590,LbrM.07.0750,LbrM.10.0070,LbrM.11.0550,LbrM.11.0560,LbrM.11.0760,LbrM.11.0770,LbrM.11.0890,LbrM.11.0990,LbrM.11.1120,LbrM.12.0270,LbrM.13.0380,LbrM.13.0390,LbrM.13.1000,LbrM.13.1530,LbrM.14.0150,LbrM.14.0650,LbrM.14.1…	2.27	3.29	3.95565e-28
GO:0044267	cellular protein metabolic process	697	169	LbrM.03.0220,LbrM.03.0260,LbrM.03.0450,LbrM.03.0890,LbrM.04.0520,LbrM.04.0740,LbrM.04.0950,LbrM.06.0120,LbrM.06.0390,LbrM.06.0410,LbrM.06.0420,LbrM.06.0580,LbrM.06.0590,LbrM.07.0750,LbrM.07.1200,LbrM.10.0070,LbrM.11.0550,LbrM.11.0560,LbrM.11.0760,LbrM.11.0770,LbrM.11.0890,LbrM.11.0990,LbrM.11.1120,LbrM.12.0040,LbrM.12.0270,LbrM.13.0380,LbrM.13.0390,LbrM.13.0890,LbrM.13.1000,LbrM.13.1530,LbrM.14.0…	2.08	2.89	1.03436e-23
GO:0019538	protein metabolic process	813	181	LbrM.03.0220,LbrM.03.0260,LbrM.03.0450,LbrM.03.0890,LbrM.04.0520,LbrM.04.0740,LbrM.04.0950,LbrM.05.0940,LbrM.06.0120,LbrM.06.0320,LbrM.06.0390,LbrM.06.0410,LbrM.06.0420,LbrM.06.0580,LbrM.06.0590,LbrM.07.0750,LbrM.07.1200,LbrM.10.0070,LbrM.11.0410,LbrM.11.0550,LbrM.11.0560,LbrM.11.0760,LbrM.11.0770,LbrM.11.0890,LbrM.11.0990,LbrM.11.1120,LbrM.12.0040,LbrM.12.0230,LbrM.12.0270,LbrM.13.0380,LbrM.13.0…	1.91	2.59	6.42026e-21
GO:1901564	organonitrogen compound metabolic process	988	206	LbrM.03.0210,LbrM.03.0220,LbrM.03.0260,LbrM.03.0450,LbrM.03.0890,LbrM.04.0500,LbrM.04.0520,LbrM.04.0740,LbrM.04.0950,LbrM.05.0510,LbrM.05.0520,LbrM.05.0940,LbrM.06.0120,LbrM.06.0320,LbrM.06.0350,LbrM.06.0390,LbrM.06.0410,LbrM.06.0420,LbrM.06.0580,LbrM.06.0590,LbrM.07.0750,LbrM.07.1200,LbrM.10.0070,LbrM.11.0410,LbrM.11.0550,LbrM.11.0560,LbrM.11.0760,LbrM.11.0770,LbrM.11.0890,LbrM.11.0990,LbrM.11.1…	1.79	2.43	2.28837e-20
GO:0034641	cellular nitrogen compound metabolic process	844	183	LbrM.03.0260,LbrM.03.0890,LbrM.04.0500,LbrM.04.0520,LbrM.04.0740,LbrM.04.0950,LbrM.04.1210,LbrM.05.0080,LbrM.05.0510,LbrM.05.0520,LbrM.06.0390,LbrM.06.0410,LbrM.06.0420,LbrM.06.0580,LbrM.06.0590,LbrM.07.0750,LbrM.10.0070,LbrM.10.0210,LbrM.11.0550,LbrM.11.0560,LbrM.11.0760,LbrM.11.0770,LbrM.11.0890,LbrM.11.0990,LbrM.11.1120,LbrM.12.0270,LbrM.13.0380,LbrM.13.0390,LbrM.13.1000,LbrM.13.1120,LbrM.13.1…	1.86	2.5	8.51588e-20
GO:0044260	cellular macromolecule metabolic process	919	183	LbrM.03.0220,LbrM.03.0260,LbrM.03.0450,LbrM.03.0890,LbrM.04.0520,LbrM.04.0740,LbrM.04.0950,LbrM.06.0120,LbrM.06.0390,LbrM.06.0410,LbrM.06.0420,LbrM.06.0580,LbrM.06.0590,LbrM.07.0750,LbrM.07.1200,LbrM.10.0070,LbrM.11.0550,LbrM.11.0560,LbrM.11.0760,LbrM.11.0770,LbrM.11.0890,LbrM.11.0990,LbrM.11.1120,LbrM.12.0040,LbrM.12.0270,LbrM.13.0380,LbrM.13.0390,LbrM.13.0890,LbrM.13.1000,LbrM.13.1530,LbrM.14.0…	1.71	2.21	1.26078e-15
GO:0006807	nitrogen compound metabolic process	1450	239	LbrM.03.0210,LbrM.03.0220,LbrM.03.0260,LbrM.03.0450,LbrM.03.0890,LbrM.04.0500,LbrM.04.0520,LbrM.04.0740,LbrM.04.0950,LbrM.04.1210,LbrM.05.0080,LbrM.05.0510,LbrM.05.0520,LbrM.05.0940,LbrM.06.0120,LbrM.06.0320,LbrM.06.0350,LbrM.06.0390,LbrM.06.0410,LbrM.06.0420,LbrM.06.0580,LbrM.06.0590,LbrM.07.0750,LbrM.07.1200,LbrM.10.0070,LbrM.10.0210,LbrM.11.0410,LbrM.11.0550,LbrM.11.0560,LbrM.11.0760,LbrM.11.0…	1.41	1.76	1.1444e-10
GO:0009987	cellular process	2337	349	LbrM.03.0210,LbrM.03.0220,LbrM.03.0260,LbrM.03.0310,LbrM.03.0450,LbrM.03.0820,LbrM.03.0890,LbrM.04.0500,LbrM.04.0520,LbrM.04.0740,LbrM.04.0950,LbrM.04.1210,LbrM.05.0030,LbrM.05.0070,LbrM.05.0080,LbrM.05.0510,LbrM.05.0520,LbrM.06.0120,LbrM.06.0190,LbrM.06.0350,LbrM.06.0390,LbrM.06.0410,LbrM.06.0420,LbrM.06.0580,LbrM.06.0590,LbrM.06.1150,LbrM.07.0750,LbrM.07.1200,LbrM.09.0120,LbrM.09.0960,LbrM.09.0…	1.28	1.68	1.9285e-10
GO:0043170	macromolecule metabolic process	1269	213	LbrM.03.0220,LbrM.03.0260,LbrM.03.0450,LbrM.03.0890,LbrM.04.0520,LbrM.04.0740,LbrM.04.0950,LbrM.04.1210,LbrM.05.0080,LbrM.05.0940,LbrM.06.0120,LbrM.06.0320,LbrM.06.0390,LbrM.06.0410,LbrM.06.0420,LbrM.06.0580,LbrM.06.0590,LbrM.06.1150,LbrM.07.0750,LbrM.07.1200,LbrM.10.0070,LbrM.10.0210,LbrM.11.0410,LbrM.11.0550,LbrM.11.0560,LbrM.11.0760,LbrM.11.0770,LbrM.11.0890,LbrM.11.0990,LbrM.11.1120,LbrM.12.0…	1.44	1.77	4.01362e-10
GO:0008150	biological process	2811	399	LbrM.03.0210,LbrM.03.0220,LbrM.03.0260,LbrM.03.0310,LbrM.03.0450,LbrM.03.0820,LbrM.03.0890,LbrM.04.0500,LbrM.04.0520,LbrM.04.0740,LbrM.04.0950,LbrM.04.1210,LbrM.05.0030,LbrM.05.0070,LbrM.05.0080,LbrM.05.0510,LbrM.05.0520,LbrM.05.0940,LbrM.05.1100,LbrM.06.0120,LbrM.06.0190,LbrM.06.0320,LbrM.06.0350,LbrM.06.0390,LbrM.06.0410,LbrM.06.0420,LbrM.06.0580,LbrM.06.0590,LbrM.06.1150,LbrM.07.0750,LbrM.07.1…	1.22	1.61	4.00664e-09
GO:0044238	primary metabolic process	1609	251	LbrM.03.0210,LbrM.03.0220,LbrM.03.0260,LbrM.03.0450,LbrM.03.0890,LbrM.04.0500,LbrM.04.0520,LbrM.04.0740,LbrM.04.0950,LbrM.04.1210,LbrM.05.0080,LbrM.05.0510,LbrM.05.0520,LbrM.05.0940,LbrM.06.0120,LbrM.06.0320,LbrM.06.0350,LbrM.06.0390,LbrM.06.0410,LbrM.06.0420,LbrM.06.0580,LbrM.06.0590,LbrM.07.0750,LbrM.07.1200,LbrM.10.0070,LbrM.10.0210,LbrM.10.0310,LbrM.11.0410,LbrM.11.0550,LbrM.11.0560,LbrM.11.0…	1.34	1.63	1.1001e-08
GO:0006457	protein folding	55	23	LbrM.13.1520,LbrM.21.1320,LbrM.25.0790,LbrM.26.0630,LbrM.26.1400,LbrM.27.1370,LbrM.27.2610,LbrM.30.0960,LbrM.30.2440,LbrM.30.2790,LbrM.32.1100,LbrM.32.2130,LbrM.32.3230,LbrM.33.0330,LbrM.33.0340,LbrM.33.0350,LbrM.33.2670,LbrM.34.3840,LbrM.34.4020,LbrM.34.4730,LbrM.35.3380,LbrM.35.6590,LbrM.35.7280,	3.59	5.6	1.17427e-08
GO:0044237	cellular metabolic process	1549	243	LbrM.03.0210,LbrM.03.0220,LbrM.03.0260,LbrM.03.0450,LbrM.03.0820,LbrM.03.0890,LbrM.04.0500,LbrM.04.0520,LbrM.04.0740,LbrM.04.0950,LbrM.04.1210,LbrM.05.0080,LbrM.05.0510,LbrM.05.0520,LbrM.06.0120,LbrM.06.0350,LbrM.06.0390,LbrM.06.0410,LbrM.06.0420,LbrM.06.0580,LbrM.06.0590,LbrM.07.0750,LbrM.07.1200,LbrM.10.0070,LbrM.10.0210,LbrM.10.0310,LbrM.11.0550,LbrM.11.0560,LbrM.11.0760,LbrM.11.0770,LbrM.11.0…	1.35	1.64	1.31235e-08
GO:0071704	organic substance metabolic process	1672	255	LbrM.03.0210,LbrM.03.0220,LbrM.03.0260,LbrM.03.0450,LbrM.03.0890,LbrM.04.0500,LbrM.04.0520,LbrM.04.0740,LbrM.04.0950,LbrM.04.1210,LbrM.05.0080,LbrM.05.0510,LbrM.05.0520,LbrM.05.0940,LbrM.06.0120,LbrM.06.0320,LbrM.06.0350,LbrM.06.0390,LbrM.06.0410,LbrM.06.0420,LbrM.06.0580,LbrM.06.0590,LbrM.06.1150,LbrM.07.0750,LbrM.07.1200,LbrM.10.0070,LbrM.10.0210,LbrM.10.0310,LbrM.11.0410,LbrM.11.0550,LbrM.11.0…	1.31	1.58	7.57155e-08
GO:0030163	protein catabolic process	71	25	LbrM.03.0450,LbrM.06.0120,LbrM.07.1200,LbrM.12.0040,LbrM.12.0230,LbrM.13.0890,LbrM.14.0310,LbrM.19.0080,LbrM.19.1440,LbrM.20.3980,LbrM.21.0840,LbrM.21.2010,LbrM.22.0510,LbrM.22.0560,LbrM.27.0200,LbrM.27.1600,LbrM.29.2270,LbrM.31.0140,LbrM.32.0460,LbrM.32.3060,LbrM.34.3820,LbrM.34.4810,LbrM.35.0400,LbrM.35.1490,LbrM.35.1750,	3.02	4.24	1.60328e-07
GO:0009057	macromolecule catabolic process	88	28	LbrM.03.0450,LbrM.06.0120,LbrM.07.1200,LbrM.12.0040,LbrM.12.0230,LbrM.13.0890,LbrM.14.0310,LbrM.19.0080,LbrM.19.1440,LbrM.20.3980,LbrM.21.0770,LbrM.21.0840,LbrM.21.2010,LbrM.22.0510,LbrM.22.0560,LbrM.22.1540,LbrM.27.0200,LbrM.27.1600,LbrM.29.2270,LbrM.31.0140,LbrM.32.0460,LbrM.32.0800,LbrM.32.3060,LbrM.34.3820,LbrM.34.4810,LbrM.35.0400,LbrM.35.1490,LbrM.35.1750,	2.73	3.64	3.35649e-07
GO:0051603	proteolysis involved in cellular protein catabolic process	66	22	LbrM.03.0450,LbrM.06.0120,LbrM.07.1200,LbrM.12.0040,LbrM.13.0890,LbrM.14.0310,LbrM.19.0080,LbrM.19.1440,LbrM.20.3980,LbrM.21.0840,LbrM.21.2010,LbrM.27.0200,LbrM.27.1600,LbrM.29.2270,LbrM.31.0140,LbrM.32.0460,LbrM.32.3060,LbrM.34.3820,LbrM.34.4810,LbrM.35.0400,LbrM.35.1490,LbrM.35.1750,	2.86	3.88	2.58011e-06
GO:0044257	cellular protein catabolic process	66	22	LbrM.03.0450,LbrM.06.0120,LbrM.07.1200,LbrM.12.0040,LbrM.13.0890,LbrM.14.0310,LbrM.19.0080,LbrM.19.1440,LbrM.20.3980,LbrM.21.0840,LbrM.21.2010,LbrM.27.0200,LbrM.27.1600,LbrM.29.2270,LbrM.31.0140,LbrM.32.0460,LbrM.32.3060,LbrM.34.3820,LbrM.34.4810,LbrM.35.0400,LbrM.35.1490,LbrM.35.1750,	2.86	3.88	2.58011e-06
GO:0001539	cilium or flagellum-dependent cell motility	40	16	LbrM.03.0310,LbrM.13.0250,LbrM.16.1610,LbrM.18.0530,LbrM.20.5640,LbrM.21.1760,LbrM.24.0280,LbrM.25.1780,LbrM.27.0630,LbrM.27.1760,LbrM.28.0060,LbrM.29.0670,LbrM.30.3670,LbrM.34.3850,LbrM.34.4310,LbrM.35.6710,	3.43	5.15	4.14788e-06
GO:0044265	cellular macromolecule catabolic process	83	25	LbrM.03.0450,LbrM.06.0120,LbrM.07.1200,LbrM.12.0040,LbrM.13.0890,LbrM.14.0310,LbrM.19.0080,LbrM.19.1440,LbrM.20.3980,LbrM.21.0770,LbrM.21.0840,LbrM.21.2010,LbrM.22.1540,LbrM.27.0200,LbrM.27.1600,LbrM.29.2270,LbrM.31.0140,LbrM.32.0460,LbrM.32.0800,LbrM.32.3060,LbrM.34.3820,LbrM.34.4810,LbrM.35.0400,LbrM.35.1490,LbrM.35.1750,	2.58	3.35	4.41133e-06
GO:0008152	metabolic process	1912	273	LbrM.03.0210,LbrM.03.0220,LbrM.03.0260,LbrM.03.0450,LbrM.03.0480,LbrM.03.0820,LbrM.03.0890,LbrM.04.0500,LbrM.04.0520,LbrM.04.0740,LbrM.04.0950,LbrM.04.1210,LbrM.05.0080,LbrM.05.0510,LbrM.05.0520,LbrM.05.0940,LbrM.05.1100,LbrM.06.0120,LbrM.06.0320,LbrM.06.0350,LbrM.06.0390,LbrM.06.0410,LbrM.06.0420,LbrM.06.0580,LbrM.06.0590,LbrM.06.1150,LbrM.07.0480,LbrM.07.0750,LbrM.07.1200,LbrM.08.0930,LbrM.10.0…	1.22	1.44	1.10107e-05
GO:0048870	cell motility	43	16	LbrM.03.0310,LbrM.13.0250,LbrM.16.1610,LbrM.18.0530,LbrM.20.5640,LbrM.21.1760,LbrM.24.0280,LbrM.25.1780,LbrM.27.0630,LbrM.27.1760,LbrM.28.0060,LbrM.29.0670,LbrM.30.3670,LbrM.34.3850,LbrM.34.4310,LbrM.35.6710,	3.19	4.57	1.24795e-05
GO:0051674	localization of cell	43	16	LbrM.03.0310,LbrM.13.0250,LbrM.16.1610,LbrM.18.0530,LbrM.20.5640,LbrM.21.1760,LbrM.24.0280,LbrM.25.1780,LbrM.27.0630,LbrM.27.1760,LbrM.28.0060,LbrM.29.0670,LbrM.30.3670,LbrM.34.3850,LbrM.34.4310,LbrM.35.6710,	3.19	4.57	1.24795e-05
GO:0040011	locomotion	43	16	LbrM.03.0310,LbrM.13.0250,LbrM.16.1610,LbrM.18.0530,LbrM.20.5640,LbrM.21.1760,LbrM.24.0280,LbrM.25.1780,LbrM.27.0630,LbrM.27.1760,LbrM.28.0060,LbrM.29.0670,LbrM.30.3670,LbrM.34.3850,LbrM.34.4310,LbrM.35.6710,	3.19	4.57	1.24795e-05
GO:1901565	organonitrogen compound catabolic process	93	26	LbrM.03.0210,LbrM.03.0450,LbrM.06.0120,LbrM.07.1200,LbrM.12.0040,LbrM.12.0230,LbrM.13.0890,LbrM.14.0310,LbrM.19.0080,LbrM.19.1440,LbrM.20.3980,LbrM.21.0840,LbrM.21.2010,LbrM.22.0510,LbrM.22.0560,LbrM.27.0200,LbrM.27.1600,LbrM.29.2270,LbrM.31.0140,LbrM.32.0460,LbrM.32.3060,LbrM.34.3820,LbrM.34.4810,LbrM.35.0400,LbrM.35.1490,LbrM.35.1750,	2.4	3.02	1.2863e-05
GO:0060285	cilium-dependent cell motility	39	15	LbrM.03.0310,LbrM.13.0250,LbrM.16.1610,LbrM.18.0530,LbrM.20.5640,LbrM.21.1760,LbrM.24.0280,LbrM.25.1780,LbrM.27.0630,LbrM.27.1760,LbrM.28.0060,LbrM.29.0670,LbrM.30.3670,LbrM.34.4310,LbrM.35.6710,	3.3	4.82	1.46473e-05
GO:0045727	positive regulation of translation	5	5	LbrM.10.1220,LbrM.25.0580,LbrM.25.0590,LbrM.25.0600,LbrM.25.0610,	8.57	inf	2.12934e-05
GO:0034250	positive regulation of cellular amide metabolic process	5	5	LbrM.10.1220,LbrM.25.0580,LbrM.25.0590,LbrM.25.0600,LbrM.25.0610,	8.57	inf	2.12934e-05
GO:1901575	organic substance catabolic process	154	36	LbrM.03.0210,LbrM.03.0450,LbrM.06.0120,LbrM.07.1200,LbrM.12.0040,LbrM.12.0230,LbrM.13.0890,LbrM.13.0950,LbrM.14.0310,LbrM.14.1330,LbrM.19.0080,LbrM.19.1440,LbrM.20.3980,LbrM.21.0770,LbrM.21.0840,LbrM.21.2010,LbrM.22.0510,LbrM.22.0560,LbrM.22.1540,LbrM.27.0200,LbrM.27.0510,LbrM.27.1600,LbrM.29.2270,LbrM.30.2950,LbrM.31.0140,LbrM.32.0460,LbrM.32.0800,LbrM.32.3060,LbrM.34.0010,LbrM.34.0040,LbrM.34.3…	2	2.38	2.56225e-05
GO:0120036	plasma membrane bounded cell projection organization	64	19	LbrM.09.0120,LbrM.09.1190,LbrM.13.0250,LbrM.17.0910,LbrM.20.0240,LbrM.20.5640,LbrM.21.1210,LbrM.25.0200,LbrM.25.2040,LbrM.27.1230,LbrM.28.0060,LbrM.28.2960,LbrM.29.0670,LbrM.32.3500,LbrM.32.3520,LbrM.34.2140,LbrM.34.2150,LbrM.34.2160,LbrM.35.6950,	2.55	3.26	7.72078e-05
GO:0044782	cilium organization	64	19	LbrM.09.0120,LbrM.09.1190,LbrM.13.0250,LbrM.17.0910,LbrM.20.0240,LbrM.20.5640,LbrM.21.1210,LbrM.25.0200,LbrM.25.2040,LbrM.27.1230,LbrM.28.0060,LbrM.28.2960,LbrM.29.0670,LbrM.32.3500,LbrM.32.3520,LbrM.34.2140,LbrM.34.2150,LbrM.34.2160,LbrM.35.6950,	2.55	3.26	7.72078e-05
GO:0030030	cell projection organization	64	19	LbrM.09.0120,LbrM.09.1190,LbrM.13.0250,LbrM.17.0910,LbrM.20.0240,LbrM.20.5640,LbrM.21.1210,LbrM.25.0200,LbrM.25.2040,LbrM.27.1230,LbrM.28.0060,LbrM.28.2960,LbrM.29.0670,LbrM.32.3500,LbrM.32.3520,LbrM.34.2140,LbrM.34.2150,LbrM.34.2160,LbrM.35.6950,	2.55	3.26	7.72078e-05
GO:0045901	positive regulation of translational elongation	4	4	LbrM.25.0580,LbrM.25.0590,LbrM.25.0600,LbrM.25.0610,	8.57	inf	0.000183538
GO:0006449	regulation of translational termination	4	4	LbrM.25.0580,LbrM.25.0590,LbrM.25.0600,LbrM.25.0610,	8.57	inf	0.000183538
GO:0043243	positive regulation of protein-containing complex disassembly	4	4	LbrM.25.0580,LbrM.25.0590,LbrM.25.0600,LbrM.25.0610,	8.57	inf	0.000183538
GO:0045905	positive regulation of translational termination	4	4	LbrM.25.0580,LbrM.25.0590,LbrM.25.0600,LbrM.25.0610,	8.57	inf	0.000183538
GO:0051130	positive regulation of cellular component organization	4	4	LbrM.25.0580,LbrM.25.0590,LbrM.25.0600,LbrM.25.0610,	8.57	inf	0.000183538
GO:0043038	amino acid activation	24	10	LbrM.12.0270,LbrM.15.1430,LbrM.18.1310,LbrM.22.1440,LbrM.27.1450,LbrM.30.0540,LbrM.30.3120,LbrM.30.3280,LbrM.34.1330,LbrM.35.4070,	3.57	5.48	0.000184885
GO:0043039	tRNA aminoacylation	24	10	LbrM.12.0270,LbrM.15.1430,LbrM.18.1310,LbrM.22.1440,LbrM.27.1450,LbrM.30.0540,LbrM.30.3120,LbrM.30.3280,LbrM.34.1330,LbrM.35.4070,	3.57	5.48	0.000184885
GO:0006418	tRNA aminoacylation for protein translation	24	10	LbrM.12.0270,LbrM.15.1430,LbrM.18.1310,LbrM.22.1440,LbrM.27.1450,LbrM.30.0540,LbrM.30.3120,LbrM.30.3280,LbrM.34.1330,LbrM.35.4070,	3.57	5.48	0.000184885
GO:0043632	modification-dependent macromolecule catabolic process	58	17	LbrM.03.0450,LbrM.07.1200,LbrM.12.0040,LbrM.13.0890,LbrM.14.0310,LbrM.19.0080,LbrM.19.1440,LbrM.21.0840,LbrM.21.2010,LbrM.27.0200,LbrM.27.1600,LbrM.29.2270,LbrM.31.0140,LbrM.32.0460,LbrM.32.3060,LbrM.34.4810,LbrM.35.1750,	2.51	3.2	0.00021703
GO:0006511	ubiquitin-dependent protein catabolic process	58	17	LbrM.03.0450,LbrM.07.1200,LbrM.12.0040,LbrM.13.0890,LbrM.14.0310,LbrM.19.0080,LbrM.19.1440,LbrM.21.0840,LbrM.21.2010,LbrM.27.0200,LbrM.27.1600,LbrM.29.2270,LbrM.31.0140,LbrM.32.0460,LbrM.32.3060,LbrM.34.4810,LbrM.35.1750,	2.51	3.2	0.00021703
GO:0019941	modification-dependent protein catabolic process	58	17	LbrM.03.0450,LbrM.07.1200,LbrM.12.0040,LbrM.13.0890,LbrM.14.0310,LbrM.19.0080,LbrM.19.1440,LbrM.21.0840,LbrM.21.2010,LbrM.27.0200,LbrM.27.1600,LbrM.29.2270,LbrM.31.0140,LbrM.32.0460,LbrM.32.3060,LbrM.34.4810,LbrM.35.1750,	2.51	3.2	0.00021703
GO:0006163	purine nucleotide metabolic process	59	17	LbrM.04.0500,LbrM.05.0510,LbrM.05.0520,LbrM.14.1330,LbrM.15.1450,LbrM.18.1410,LbrM.26.0480,LbrM.28.0150,LbrM.30.2950,LbrM.30.3180,LbrM.32.2780,LbrM.32.3210,LbrM.34.0010,LbrM.34.0040,LbrM.34.3850,LbrM.35.0740,LbrM.35.7010,	2.47	3.12	0.000272475
GO:0009056	catabolic process	172	36	LbrM.03.0210,LbrM.03.0450,LbrM.06.0120,LbrM.07.1200,LbrM.12.0040,LbrM.12.0230,LbrM.13.0890,LbrM.13.0950,LbrM.14.0310,LbrM.14.1330,LbrM.19.0080,LbrM.19.1440,LbrM.20.3980,LbrM.21.0770,LbrM.21.0840,LbrM.21.2010,LbrM.22.0510,LbrM.22.0560,LbrM.22.1540,LbrM.27.0200,LbrM.27.0510,LbrM.27.1600,LbrM.29.2270,LbrM.30.2950,LbrM.31.0140,LbrM.32.0460,LbrM.32.0800,LbrM.32.3060,LbrM.34.0010,LbrM.34.0040,LbrM.34.3…	1.79	2.06	0.000287236
GO:0009150	purine ribonucleotide metabolic process	60	17	LbrM.04.0500,LbrM.05.0510,LbrM.05.0520,LbrM.14.1330,LbrM.15.1450,LbrM.18.1410,LbrM.26.0480,LbrM.28.0150,LbrM.30.2950,LbrM.30.3180,LbrM.32.2780,LbrM.32.3210,LbrM.34.0010,LbrM.34.0040,LbrM.34.3850,LbrM.35.0740,LbrM.35.7010,	2.43	3.05	0.000339812
GO:0060294	cilium movement involved in cell motility	7	5	LbrM.13.0250,LbrM.18.0530,LbrM.20.5640,LbrM.24.0280,LbrM.29.0670,	6.12	19.07	0.000365094
GO:0009259	ribonucleotide metabolic process	63	17	LbrM.04.0500,LbrM.05.0510,LbrM.05.0520,LbrM.14.1330,LbrM.15.1450,LbrM.18.1410,LbrM.26.0480,LbrM.28.0150,LbrM.30.2950,LbrM.30.3180,LbrM.32.2780,LbrM.32.3210,LbrM.34.0010,LbrM.34.0040,LbrM.34.3850,LbrM.35.0740,LbrM.35.7010,	2.31	2.85	0.000634915
GO:0019693	ribose phosphate metabolic process	63	17	LbrM.04.0500,LbrM.05.0510,LbrM.05.0520,LbrM.14.1330,LbrM.15.1450,LbrM.18.1410,LbrM.26.0480,LbrM.28.0150,LbrM.30.2950,LbrM.30.3180,LbrM.32.2780,LbrM.32.3210,LbrM.34.0010,LbrM.34.0040,LbrM.34.3850,LbrM.35.0740,LbrM.35.7010,	2.31	2.85	0.000634915
GO:0031328	positive regulation of cellular biosynthetic process	11	6	LbrM.10.1220,LbrM.19.0500,LbrM.25.0580,LbrM.25.0590,LbrM.25.0600,LbrM.25.0610,	4.68	9.16	0.000677754
GO:0009891	positive regulation of biosynthetic process	11	6	LbrM.10.1220,LbrM.19.0500,LbrM.25.0580,LbrM.25.0590,LbrM.25.0600,LbrM.25.0610,	4.68	9.16	0.000677754
GO:0010557	positive regulation of macromolecule biosynthetic process	11	6	LbrM.10.1220,LbrM.19.0500,LbrM.25.0580,LbrM.25.0590,LbrM.25.0600,LbrM.25.0610,	4.68	9.16	0.000677754
GO:0072521	purine-containing compound metabolic process	70	18	LbrM.04.0500,LbrM.05.0510,LbrM.05.0520,LbrM.14.1330,LbrM.15.1450,LbrM.18.1410,LbrM.18.1610,LbrM.26.0480,LbrM.28.0150,LbrM.30.2950,LbrM.30.3180,LbrM.32.2780,LbrM.32.3210,LbrM.34.0010,LbrM.34.0040,LbrM.34.3850,LbrM.35.0740,LbrM.35.7010,	2.2	2.67	0.000831155
GO:0043244	regulation of protein-containing complex disassembly	5	4	LbrM.25.0580,LbrM.25.0590,LbrM.25.0600,LbrM.25.0610,	6.86	30.47	0.000832517
GO:0009145	purine nucleoside triphosphate biosynthetic process	12	6	LbrM.05.0510,LbrM.05.0520,LbrM.26.0480,LbrM.32.3210,LbrM.34.3850,LbrM.35.0740,	4.29	7.63	0.00122257
GO:0009144	purine nucleoside triphosphate metabolic process	12	6	LbrM.05.0510,LbrM.05.0520,LbrM.26.0480,LbrM.32.3210,LbrM.34.3850,LbrM.35.0740,	4.29	7.63	0.00122257
GO:0009206	purine ribonucleoside triphosphate biosynthetic process	12	6	LbrM.05.0510,LbrM.05.0520,LbrM.26.0480,LbrM.32.3210,LbrM.34.3850,LbrM.35.0740,	4.29	7.63	0.00122257
GO:0032053	ciliary basal body organization	3	3	LbrM.34.2140,LbrM.34.2150,LbrM.34.2160,	8.57	inf	0.00157994
GO:0008284	positive regulation of cell population proliferation	3	3	LbrM.34.2140,LbrM.34.2150,LbrM.34.2160,	8.57	inf	0.00157994
GO:0006952	defense response	3	3	LbrM.34.2140,LbrM.34.2150,LbrM.34.2160,	8.57	inf	0.00157994
GO:0042073	intraciliary transport	21	8	LbrM.09.1190,LbrM.17.0910,LbrM.20.0240,LbrM.21.1210,LbrM.25.0200,LbrM.25.2040,LbrM.27.1230,LbrM.32.3520,	3.27	4.7	0.00166411
GO:0032270	positive regulation of cellular protein metabolic process	9	5	LbrM.10.1220,LbrM.25.0580,LbrM.25.0590,LbrM.25.0600,LbrM.25.0610,	4.76	9.53	0.0017908
GO:0051247	positive regulation of protein metabolic process	9	5	LbrM.10.1220,LbrM.25.0580,LbrM.25.0590,LbrM.25.0600,LbrM.25.0610,	4.76	9.53	0.0017908
GO:0048522	positive regulation of cellular process	26	9	LbrM.10.1220,LbrM.19.0500,LbrM.25.0580,LbrM.25.0590,LbrM.25.0600,LbrM.25.0610,LbrM.34.2140,LbrM.34.2150,LbrM.34.2160,	2.97	4.05	0.00188175
GO:0009142	nucleoside triphosphate biosynthetic process	14	6	LbrM.05.0510,LbrM.05.0520,LbrM.26.0480,LbrM.32.3210,LbrM.34.3850,LbrM.35.0740,	3.67	5.72	0.00323481
GO:0009199	ribonucleoside triphosphate metabolic process	14	6	LbrM.05.0510,LbrM.05.0520,LbrM.26.0480,LbrM.32.3210,LbrM.34.3850,LbrM.35.0740,	3.67	5.72	0.00323481
GO:0009201	ribonucleoside triphosphate biosynthetic process	14	6	LbrM.05.0510,LbrM.05.0520,LbrM.26.0480,LbrM.32.3210,LbrM.34.3850,LbrM.35.0740,	3.67	5.72	0.00323481
GO:0031503	protein-containing complex localization	23	8	LbrM.09.1190,LbrM.17.0910,LbrM.20.0240,LbrM.21.1210,LbrM.25.0200,LbrM.25.2040,LbrM.27.1230,LbrM.32.3520,	2.98	4.08	0.00324376
GO:0009152	purine ribonucleotide biosynthetic process	34	10	LbrM.04.0500,LbrM.05.0510,LbrM.05.0520,LbrM.18.1410,LbrM.26.0480,LbrM.28.0150,LbrM.32.2780,LbrM.32.3210,LbrM.34.3850,LbrM.35.0740,	2.52	3.19	0.0041807
GO:0006448	regulation of translational elongation	7	4	LbrM.25.0580,LbrM.25.0590,LbrM.25.0600,LbrM.25.0610,	4.9	10.15	0.00480218
GO:0046034	ATP metabolic process	40	11	LbrM.05.0510,LbrM.05.0520,LbrM.14.1330,LbrM.26.0480,LbrM.30.2950,LbrM.32.3460,LbrM.34.0010,LbrM.34.0040,LbrM.34.0140,LbrM.35.0740,LbrM.35.7010,	2.36	2.9	0.00480376
GO:0009141	nucleoside triphosphate metabolic process	15	6	LbrM.05.0510,LbrM.05.0520,LbrM.26.0480,LbrM.32.3210,LbrM.34.3850,LbrM.35.0740,	3.43	5.09	0.00486653
GO:0009205	purine ribonucleoside triphosphate metabolic process	15	6	LbrM.05.0510,LbrM.05.0520,LbrM.26.0480,LbrM.32.3210,LbrM.34.3850,LbrM.35.0740,	3.43	5.09	0.00486653
