# Supplementary material for: Comparative and systems analyses of Leishmania spp. non-coding RNAs through developmental stages
Source: PLoS Negl Trop Dis. 2025 May 28;19(5):e0013108. doi: 10.1371/journal.pntd.0013108 (PMC12169548; doi:10.1371/journal.pntd.0013108)
Supplement: S11 Table — (XLSX) [file pntd.0013108.s011.xlsx]

## Sheet: S11
Supplementary Table S11. Biological processes of hub genes in Amastigote developmental stage in L. braziliensis
ID	Name	Bgd.count	Result.count	Result.gene.list	Fold enrichment	Odds ratio	P value	Benjamini
GO:0006970	response to osmotic stress	4	3	LbrM.10.0840,LbrM.27.2560,LbrM.31.0020,	132.91	581.4	6.52546e-07	0.000103755
GO:0006971	hypotonic response	2	2	LbrM.10.0840,LbrM.31.0020,	177.21	Inf	3.08833e-05	0.00245522
GO:0009628	response to abiotic stimulus	20	3	LbrM.10.0840,LbrM.27.2560,LbrM.31.0020,	26.58	34.11	0.000174857	0.00926744
GO:0006810	transport	437	9	LbrM.02.0350,LbrM.10.0840,LbrM.11.0960,LbrM.12.0850,LbrM.27.0480,LbrM.27.1090,LbrM.27.2560,LbrM.29.0630,LbrM.31.0020,	3.65	4.72	0.000510581	0.0167929
GO:0051179	localization	482	9	LbrM.02.0350,LbrM.10.0840,LbrM.11.0960,LbrM.12.0850,LbrM.27.0480,LbrM.27.1090,LbrM.27.2560,LbrM.29.0630,LbrM.31.0020,	3.31	4.24	0.00104315	0.0276435
GO:0009066	aspartate family amino acid metabolic process	17	2	LbrM.29.1580,LbrM.35.6720,	20.85	24.95	0.0039833	0.030939
GO:0061025	membrane fusion	1	1	LbrM.27.2560,	177.21	Inf	0.00564295	0.030939
GO:1903959	regulation of anion transmembrane transport	1	1	LbrM.10.0840,	177.21	Inf	0.00564295	0.030939
GO:0035524	proline transmembrane transport	1	1	LbrM.10.0840,	177.21	Inf	0.00564295	0.030939
GO:0042908	xenobiotic transport	1	1	LbrM.31.0020,	177.21	Inf	0.00564295	0.030939
GO:0043575	detection of osmotic stimulus	1	1	LbrM.31.0020,	177.21	Inf	0.00564295	0.030939
GO:0044070	regulation of anion transport	1	1	LbrM.10.0840,	177.21	Inf	0.00564295	0.030939
GO:0051955	regulation of amino acid transport	1	1	LbrM.10.0840,	177.21	Inf	0.00564295	0.030939
GO:0032890	regulation of organic acid transport	1	1	LbrM.10.0840,	177.21	Inf	0.00564295	0.030939
GO:0015793	glycerol transport	1	1	LbrM.31.0020,	177.21	Inf	0.00564295	0.030939
GO:0051952	regulation of amine transport	1	1	LbrM.10.0840,	177.21	Inf	0.00564295	0.030939
GO:0003333	amino acid transmembrane transport	1	1	LbrM.10.0840,	177.21	Inf	0.00564295	0.030939
GO:0009582	detection of abiotic stimulus	1	1	LbrM.31.0020,	177.21	Inf	0.00564295	0.030939
GO:0080144	amino acid homeostasis	1	1	LbrM.10.0840,	177.21	Inf	0.00564295	0.030939
GO:0090465	arginine homeostasis	1	1	LbrM.10.0840,	177.21	Inf	0.00564295	0.030939
GO:0006855	xenobiotic transmembrane transport	1	1	LbrM.31.0020,	177.21	Inf	0.00564295	0.030939
GO:0006520	cellular amino acid metabolic process	81	3	LbrM.29.1580,LbrM.30.2460,LbrM.35.6720,	6.56	7.36	0.0103581	0.0458859
GO:0055081	anion homeostasis	2	1	LbrM.10.0840,	88.61	181.69	0.011255	0.0458859
GO:0006528	asparagine metabolic process	2	1	LbrM.29.1580,	88.61	181.69	0.011255	0.0458859
GO:0006529	asparagine biosynthetic process	2	1	LbrM.29.1580,	88.61	181.69	0.011255	0.0458859
GO:0051606	detection of stimulus	2	1	LbrM.31.0020,	88.61	181.69	0.011255	0.0458859
