# Supplementary material for: Comparative and systems analyses of Leishmania spp. non-coding RNAs through developmental stages
Source: PLoS Negl Trop Dis. 2025 May 28;19(5):e0013108. doi: 10.1371/journal.pntd.0013108 (PMC12169548; doi:10.1371/journal.pntd.0013108)
Supplement: S12 Table — (XLSX) [file pntd.0013108.s012.xlsx]

## Sheet: S12
Supplementary Table S12. Biological processes of hub genes in Procyclic promastigote developmental stage in L. braziliensis
ID	Name	Bgd.count	Result.count	Result.gene.list	Fold enrichment	Odds ratio	P.value	Benjamini
GO:0019722	calcium-mediated signaling	6	3	LbrM.09.0960,LbrM.09.0970,LbrM.09.0980,	182.75	448.38	3.34499e-07	7.86073e-06
GO:0006457	protein folding	55	4	LbrM.27.1370,LbrM.33.0330,LbrM.33.0340,LbrM.33.0350,	26.58	37.78	1.17231e-05	0.000164681
GO:0032053	ciliary basal body organization	3	2	LbrM.34.2150,LbrM.34.2160,	243.67	833	2.10232e-05	0.000164681
GO:0006952	defense response	3	2	LbrM.34.2150,LbrM.34.2160,	243.67	833	2.10232e-05	0.000164681
GO:0008284	positive regulation of cell population proliferation	3	2	LbrM.34.2150,LbrM.34.2160,	243.67	833	2.10232e-05	0.000164681
GO:0042127	regulation of cell population proliferation	4	2	LbrM.34.2150,LbrM.34.2160,	182.75	416.43	4.19792e-05	0.00028186
GO:0031023	microtubule organizing center organization	6	2	LbrM.34.2150,LbrM.34.2160,	121.83	208.14	0.000104613	0.00059314
GO:0035556	intracellular signal transduction	36	3	LbrM.09.0960,LbrM.09.0970,LbrM.09.0980,	30.46	40.55	0.00011358	0.00059314
GO:0023052	signaling	55	3	LbrM.09.0960,LbrM.09.0970,LbrM.09.0980,	19.94	25.65	0.000404292	0.00149721
GO:0050794	regulation of cellular process	250	5	LbrM.09.0960,LbrM.09.0970,LbrM.09.0980,LbrM.34.2150,LbrM.34.2160,	7.31	10.37	0.000406527	0.00149721
GO:0050896	response to stimulus	251	5	LbrM.09.0960,LbrM.09.0970,LbrM.09.0980,LbrM.34.2150,LbrM.34.2160,	7.28	10.32	0.000414123	0.00149721
GO:0007154	cell communication	58	3	LbrM.09.0960,LbrM.09.0970,LbrM.09.0980,	18.91	24.24	0.000473125	0.00158835
GO:0048522	positive regulation of cellular process	26	2	LbrM.34.2150,LbrM.34.2160,	28.12	34.57	0.0021954	0.00687893
GO:0048518	positive regulation of biological process	44	2	LbrM.34.2150,LbrM.34.2160,	16.61	19.69	0.00620957	0.0171676
GO:0051716	cellular response to stimulus	147	3	LbrM.09.0960,LbrM.09.0970,LbrM.09.0980,	7.46	9.12	0.00685266	0.017893
GO:0007010	cytoskeleton organization	50	2	LbrM.34.2150,LbrM.34.2160,	14.62	17.21	0.00796447	0.0196595
GO:0007017	microtubule-based process	158	3	LbrM.13.0210,LbrM.34.2150,LbrM.34.2160,	6.94	8.45	0.00836573	0.0196595
GO:0050789	regulation of biological process	503	5	LbrM.09.0960,LbrM.09.0970,LbrM.09.0980,LbrM.34.2150,LbrM.34.2160,	3.63	4.87	0.00906	0.0202771
GO:0065007	biological regulation	524	5	LbrM.09.0960,LbrM.09.0970,LbrM.09.0980,LbrM.34.2150,LbrM.34.2160,	3.49	4.65	0.0107461	0.0229577
GO:0030030	cell projection organization	64	2	LbrM.34.2150,LbrM.34.2160,	11.42	13.29	0.0128185	0.0240987
GO:0120036	plasma membrane bounded cell projection organization	64	2	LbrM.34.2150,LbrM.34.2160,	11.42	13.29	0.0128185	0.0240987
GO:0009987	cellular process	2337	11	LbrM.09.0960,LbrM.09.0970,LbrM.09.0980,LbrM.13.0210,LbrM.27.1370,LbrM.33.0330,LbrM.33.0340,LbrM.33.0350,LbrM.33.3480,LbrM.34.2150,LbrM.34.2160,	1.72	3.32	0.0188618	0.0340963
